# Supplementary material for: Ultra-high electrostriction and ferroelectricity in poly (vinylidene fluoride) by ‘printing of charge’ throughout the film
Source: Nat Commun. 2025 Jan 16;16:744. doi: 10.1038/s41467-025-56064-w (PMC11739654; doi:10.1038/s41467-025-56064-w)
Supplement: Supplementary file 5 — Source Data [file 41467_2025_56064_MOESM5_ESM.xlsx]

## Sheet: Fig. 1 B
Raw material		3kv		4kv		5kv		6kv
2θ (°)	Intensity (a.u.)	3θ (°)	Intensity (a.u.)	4θ (°)	Intensity (a.u.)	5θ (°)	Intensity (a.u.)	6θ (°)	Intensity (a.u.)
10	20	10	24	10	65	10	48	10	30
10.01	50	10.01	24	10.02	50	10.01	36	10.02	51
10.02	40	10.02	25	10.04	35	10.02	52	10.04	46
10.03	46	10.03	45	10.06	35	10.03	60	10.06	40
10.04	50	10.04	45	10.08	46	10.04	64	10.08	41
10.05	55	10.05	45	10.1	31	10.05	56	10.1	45
10.06	63	10.06	33	10.12	51	10.06	61	10.12	36
10.07	42	10.07	28	10.14	50	10.07	48	10.14	31
10.08	33	10.08	41	10.16	61	10.08	44	10.16	41
10.09	54	10.09	52	10.18	40	10.09	64	10.18	35
10.1	56	10.1	40	10.2	66	10.1	49	10.2	51
10.11	50	10.11	49	10.22	51	10.11	36	10.22	36
10.12	49	10.12	56	10.24	51	10.12	48	10.24	51
10.13	65	10.13	33	10.26	51	10.13	36	10.26	41
10.14	60	10.14	40	10.28	35	10.14	28	10.28	55
10.15	65	10.15	44	10.3	35	10.15	37	10.3	61
10.16	53	10.16	24	10.32	46	10.16	52	10.32	45
10.17	64	10.17	52	10.34	56	10.17	41	10.34	30
10.18	55	10.18	48	10.36	50	10.18	49	10.36	51
10.19	60	10.19	45	10.38	60	10.19	33	10.38	40
10.2	55	10.2	24	10.4	60	10.2	45	10.4	56
10.21	48	10.21	57	10.42	56	10.21	64	10.42	31
10.22	52	10.22	49	10.44	65	10.22	60	10.44	40
10.23	48	10.23	44	10.46	46	10.23	68	10.46	55
10.24	53	10.24	49	10.48	45	10.24	45	10.48	51
10.25	52	10.25	40	10.5	35	10.25	49	10.5	51
10.26	65	10.26	40	10.52	60	10.26	45	10.52	41
10.27	45	10.27	48	10.54	55	10.27	60	10.54	26
10.28	53	10.28	45	10.56	65	10.28	48	10.56	41
10.29	57	10.29	33	10.58	41	10.29	45	10.58	56
10.3	60	10.3	37	10.6	55	10.3	65	10.6	41
10.31	48	10.31	36	10.62	50	10.31	48	10.62	40
10.32	48	10.32	36	10.64	60	10.32	49	10.64	45
10.33	69	10.33	28	10.66	50	10.33	49	10.66	45
10.34	61	10.34	53	10.68	60	10.34	48	10.68	40
10.35	69	10.35	36	10.7	61	10.35	48	10.7	51
10.36	56	10.36	28	10.72	26	10.36	53	10.72	45
10.37	68	10.37	37	10.74	75	10.37	56	10.74	50
10.38	57	10.38	36	10.76	70	10.38	81	10.76	45
10.39	65	10.39	36	10.78	66	10.39	60	10.78	65
10.4	48	10.4	37	10.8	70	10.4	57	10.8	50
10.41	53	10.41	28	10.82	71	10.41	48	10.82	41
10.42	45	10.42	45	10.84	66	10.42	53	10.84	40
10.43	32	10.43	37	10.86	41	10.43	44	10.86	41
10.44	56	10.44	37	10.88	46	10.44	48	10.88	26
10.45	49	10.45	45	10.9	46	10.45	53	10.9	40
10.46	60	10.46	37	10.92	51	10.46	85	10.92	56
10.47	68	10.47	40	10.94	35	10.47	44	10.94	51
10.48	45	10.48	41	10.96	56	10.48	69	10.96	40
10.49	44	10.49	40	10.98	46	10.49	48	10.98	40
10.5	52	10.5	40	11	55	10.5	56	11	61
10.51	60	10.51	32	11.02	66	10.51	44	11.02	40
10.52	52	10.52	49	11.04	71	10.52	60	11.04	56
10.53	61	10.53	37	11.06	56	10.53	49	11.06	30
10.54	53	10.54	32	11.08	56	10.54	33	11.08	40
10.55	57	10.55	32	11.1	51	10.55	44	11.1	46
10.56	53	10.56	40	11.12	65	10.56	56	11.12	30
10.57	41	10.57	32	11.14	51	10.57	48	11.14	36
10.58	44	10.58	28	11.16	51	10.58	49	11.16	46
10.59	40	10.59	33	11.18	70	10.59	61	11.18	45
10.6	44	10.6	29	11.2	50	10.6	41	11.2	50
10.61	52	10.61	53	11.22	55	10.61	44	11.22	45
10.62	73	10.62	41	11.24	86	10.62	48	11.24	35
10.63	60	10.63	45	11.26	55	10.63	64	11.26	61
10.64	52	10.64	49	11.28	66	10.64	52	11.28	45
10.65	49	10.65	24	11.3	61	10.65	52	11.3	41
10.66	64	10.66	36	11.32	66	10.66	45	11.32	55
10.67	41	10.67	29	11.34	36	10.67	53	11.34	45
10.68	40	10.68	48	11.36	51	10.68	72	11.36	50
10.69	57	10.69	45	11.38	65	10.69	68	11.38	60
10.7	61	10.7	24	11.4	85	10.7	60	11.4	41
10.71	53	10.71	48	11.42	46	10.71	41	11.42	50
10.72	56	10.72	33	11.44	46	10.72	64	11.44	50
10.73	53	10.73	48	11.46	71	10.73	44	11.46	45
10.74	61	10.74	32	11.48	71	10.74	52	11.48	41
10.75	69	10.75	60	11.5	75	10.75	57	11.5	51
10.76	40	10.76	37	11.52	55	10.76	68	11.52	51
10.77	48	10.77	48	11.54	75	10.77	53	11.54	46
10.78	60	10.78	53	11.56	81	10.78	48	11.56	55
10.79	45	10.79	41	11.58	60	10.79	61	11.58	35
10.8	53	10.8	36	11.6	71	10.8	56	11.6	40
10.81	44	10.81	40	11.62	36	10.81	52	11.62	60
10.82	69	10.82	48	11.64	65	10.82	68	11.64	46
10.83	64	10.83	44	11.66	66	10.83	72	11.66	50
10.84	61	10.84	53	11.68	66	10.84	68	11.68	40
10.85	57	10.85	44	11.7	76	10.85	53	11.7	50
10.86	41	10.86	41	11.72	50	10.86	56	11.72	30
10.87	72	10.87	29	11.74	86	10.87	68	11.74	41
10.88	72	10.88	53	11.76	76	10.88	60	11.76	50
10.89	68	10.89	40	11.78	50	10.89	56	11.78	46
10.9	69	10.9	33	11.8	50	10.9	48	11.8	56
10.91	65	10.91	49	11.82	66	10.91	81	11.82	55
10.92	49	10.92	52	11.84	71	10.92	80	11.84	56
10.93	61	10.93	45	11.86	71	10.93	49	11.86	40
10.94	57	10.94	52	11.88	71	10.94	53	11.88	60
10.95	49	10.95	41	11.9	61	10.95	68	11.9	25
10.96	56	10.96	33	11.92	66	10.96	41	11.92	60
10.97	48	10.97	32	11.94	70	10.97	65	11.94	35
10.98	53	10.98	40	11.96	55	10.98	85	11.96	60
10.99	80	10.99	44	11.98	45	10.99	56	11.98	76
11	45	11	41	12	71	11	57	12	55
11.01	61	11.01	45	12.02	56	11.01	52	12.02	61
11.02	73	11.02	37	12.04	75	11.02	48	12.04	30
11.03	48	11.03	40	12.06	65	11.03	53	12.06	41
11.04	41	11.04	36	12.08	56	11.04	65	12.08	75
11.05	44	11.05	40	12.1	76	11.05	64	12.1	51
11.06	61	11.06	57	12.12	71	11.06	36	12.12	56
11.07	44	11.07	45	12.14	75	11.07	56	12.14	50
11.08	45	11.08	37	12.16	91	11.08	72	12.16	51
11.09	44	11.09	40	12.18	61	11.09	69	12.18	41
11.1	56	11.1	45	12.2	75	11.1	61	12.2	56
11.11	52	11.11	48	12.22	61	11.11	89	12.22	55
11.12	45	11.12	36	12.24	55	11.12	49	12.24	56
11.13	61	11.13	32	12.26	75	11.13	81	12.26	35
11.14	65	11.14	45	12.28	51	11.14	48	12.28	71
11.15	61	11.15	28	12.3	66	11.15	60	12.3	66
11.16	56	11.16	48	12.32	96	11.16	65	12.32	50
11.17	36	11.17	53	12.34	65	11.17	81	12.34	41
11.18	48	11.18	44	12.36	55	11.18	65	12.36	40
11.19	56	11.19	41	12.38	71	11.19	69	12.38	70
11.2	49	11.2	41	12.4	95	11.2	65	12.4	40
11.21	57	11.21	32	12.42	85	11.21	52	12.42	66
11.22	77	11.22	33	12.44	91	11.22	69	12.44	36
11.23	76	11.23	28	12.46	56	11.23	57	12.46	35
11.24	52	11.24	52	12.48	70	11.24	68	12.48	45
11.25	57	11.25	37	12.5	86	11.25	76	12.5	65
11.26	56	11.26	44	12.52	60	11.26	53	12.52	51
11.27	33	11.27	49	12.54	56	11.27	69	12.54	46
11.28	61	11.28	40	12.56	90	11.28	64	12.56	46
11.29	53	11.29	29	12.58	56	11.29	56	12.58	51
11.3	48	11.3	36	12.6	96	11.3	65	12.6	36
11.31	64	11.31	28	12.62	91	11.31	81	12.62	35
11.32	61	11.32	56	12.64	76	11.32	61	12.64	40
11.33	29	11.33	49	12.66	91	11.33	61	12.66	41
11.34	53	11.34	40	12.68	75	11.34	60	12.68	50
11.35	45	11.35	44	12.7	91	11.35	72	12.7	65
11.36	60	11.36	40	12.72	76	11.36	48	12.72	60
11.37	48	11.37	33	12.74	91	11.37	65	12.74	75
11.38	56	11.38	65	12.76	86	11.38	61	12.76	55
11.39	61	11.39	41	12.78	90	11.39	72	12.78	50
11.4	40	11.4	64	12.8	96	11.4	77	12.8	51
11.41	65	11.41	33	12.82	86	11.41	73	12.82	46
11.42	60	11.42	49	12.84	61	11.42	72	12.84	60
11.43	68	11.43	49	12.86	71	11.43	68	12.86	50
11.44	52	11.44	44	12.88	76	11.44	56	12.88	76
11.45	68	11.45	48	12.9	96	11.45	61	12.9	91
11.46	56	11.46	41	12.92	100	11.46	60	12.92	75
11.47	65	11.47	33	12.94	76	11.47	65	12.94	60
11.48	80	11.48	36	12.96	105	11.48	64	12.96	55
11.49	69	11.49	56	12.98	80	11.49	56	12.98	71
11.5	57	11.5	48	13	80	11.5	60	13	61
11.51	40	11.51	40	13.02	70	11.51	61	13.02	50
11.52	57	11.52	64	13.04	90	11.52	49	13.04	56
11.53	72	11.53	45	13.06	76	11.53	57	13.06	65
11.54	53	11.54	49	13.08	90	11.54	65	13.08	46
11.55	57	11.55	44	13.1	75	11.55	53	13.1	81
11.56	57	11.56	32	13.12	106	11.56	56	13.12	65
11.57	61	11.57	41	13.14	65	11.57	49	13.14	56
11.58	49	11.58	36	13.16	106	11.58	60	13.16	45
11.59	76	11.59	21	13.18	106	11.59	56	13.18	61
11.6	64	11.6	41	13.2	71	11.6	64	13.2	66
11.61	56	11.61	36	13.22	106	11.61	64	13.22	71
11.62	68	11.62	37	13.24	85	11.62	57	13.24	70
11.63	72	11.63	41	13.26	86	11.63	72	13.26	66
11.64	44	11.64	36	13.28	75	11.64	49	13.28	65
11.65	64	11.65	40	13.3	80	11.65	60	13.3	71
11.66	69	11.66	48	13.32	81	11.66	68	13.32	56
11.67	53	11.67	53	13.34	101	11.67	61	13.34	65
11.68	56	11.68	44	13.36	85	11.68	57	13.36	70
11.69	61	11.69	60	13.38	96	11.69	81	13.38	95
11.7	60	11.7	37	13.4	81	11.7	48	13.4	65
11.71	49	11.71	32	13.42	90	11.71	69	13.42	66
11.72	57	11.72	57	13.44	106	11.72	52	13.44	60
11.73	49	11.73	36	13.46	121	11.73	61	13.46	55
11.74	68	11.74	40	13.48	86	11.74	48	13.48	61
11.75	49	11.75	40	13.5	75	11.75	88	13.5	100
11.76	60	11.76	33	13.52	136	11.76	65	13.52	36
11.77	72	11.77	37	13.54	111	11.77	81	13.54	86
11.78	68	11.78	41	13.56	100	11.78	52	13.56	46
11.79	60	11.79	52	13.58	90	11.79	81	13.58	56
11.8	73	11.8	53	13.6	95	11.8	64	13.6	80
11.81	80	11.81	41	13.62	101	11.81	64	13.62	60
11.82	53	11.82	52	13.64	70	11.82	76	13.64	65
11.83	77	11.83	28	13.66	100	11.83	65	13.66	66
11.84	73	11.84	69	13.68	81	11.84	61	13.68	55
11.85	64	11.85	45	13.7	91	11.85	69	13.7	75
11.86	57	11.86	29	13.72	105	11.86	61	13.72	70
11.87	49	11.87	57	13.74	86	11.87	56	13.74	75
11.88	68	11.88	49	13.76	115	11.88	73	13.76	86
11.89	68	11.89	44	13.78	111	11.89	60	13.78	66
11.9	57	11.9	57	13.8	116	11.9	69	13.8	56
11.91	60	11.91	48	13.82	96	11.91	49	13.82	60
11.92	65	11.92	68	13.84	116	11.92	57	13.84	66
11.93	60	11.93	52	13.86	85	11.93	56	13.86	66
11.94	52	11.94	52	13.88	106	11.94	64	13.88	55
11.95	56	11.95	52	13.9	140	11.95	61	13.9	51
11.96	77	11.96	40	13.92	85	11.96	69	13.92	71
11.97	57	11.97	36	13.94	76	11.97	68	13.94	80
11.98	41	11.98	40	13.96	141	11.98	77	13.96	86
11.99	56	11.99	45	13.98	96	11.99	60	13.98	76
12	77	12	52	14	86	12	48	14	75
12.01	52	12.01	37	14.02	81	12.01	52	14.02	86
12.02	64	12.02	52	14.04	121	12.02	60	14.04	65
12.03	72	12.03	40	14.06	111	12.03	49	14.06	71
12.04	76	12.04	52	14.08	95	12.04	65	14.08	60
12.05	73	12.05	57	14.1	96	12.05	57	14.1	66
12.06	49	12.06	36	14.12	126	12.06	53	14.12	65
12.07	68	12.07	61	14.14	90	12.07	64	14.14	76
12.08	73	12.08	41	14.16	86	12.08	81	14.16	65
12.09	65	12.09	33	14.18	115	12.09	68	14.18	90
12.1	56	12.1	37	14.2	121	12.1	64	14.2	91
12.11	60	12.11	53	14.22	96	12.11	60	14.22	90
12.12	69	12.12	57	14.24	91	12.12	73	14.24	61
12.13	64	12.13	53	14.26	116	12.13	77	14.26	81
12.14	49	12.14	64	14.28	146	12.14	64	14.28	61
12.15	69	12.15	44	14.3	110	12.15	57	14.3	90
12.16	60	12.16	44	14.32	115	12.16	56	14.32	71
12.17	68	12.17	56	14.34	150	12.17	73	14.34	70
12.18	57	12.18	61	14.36	115	12.18	64	14.36	86
12.19	68	12.19	28	14.38	141	12.19	64	14.38	61
12.2	77	12.2	24	14.4	90	12.2	57	14.4	86
12.21	52	12.21	41	14.42	115	12.21	60	14.42	75
12.22	73	12.22	48	14.44	140	12.22	85	14.44	81
12.23	41	12.23	40	14.46	136	12.23	32	14.46	70
12.24	73	12.24	36	14.48	121	12.24	84	14.48	61
12.25	76	12.25	53	14.5	150	12.25	64	14.5	80
12.26	69	12.26	69	14.52	135	12.26	61	14.52	81
12.27	68	12.27	53	14.54	120	12.27	56	14.54	76
12.28	72	12.28	57	14.56	136	12.28	60	14.56	91
12.29	80	12.29	56	14.58	151	12.29	76	14.58	55
12.3	56	12.3	40	14.6	125	12.3	96	14.6	95
12.31	77	12.31	37	14.62	115	12.31	77	14.62	96
12.32	56	12.32	65	14.64	120	12.32	72	14.64	70
12.33	68	12.33	44	14.66	106	12.33	81	14.66	85
12.34	72	12.34	49	14.68	151	12.34	77	14.68	80
12.35	64	12.35	53	14.7	130	12.35	44	14.7	91
12.36	60	12.36	36	14.72	116	12.36	60	14.72	71
12.37	64	12.37	52	14.74	135	12.37	77	14.74	90
12.38	89	12.38	45	14.76	160	12.38	69	14.76	105
12.39	77	12.39	72	14.78	96	12.39	60	14.78	95
12.4	100	12.4	48	14.8	131	12.4	56	14.8	85
12.41	44	12.41	57	14.82	151	12.41	53	14.82	80
12.42	61	12.42	33	14.84	136	12.42	64	14.84	100
12.43	60	12.43	49	14.86	116	12.43	60	14.86	111
12.44	73	12.44	32	14.88	125	12.44	57	14.88	71
12.45	68	12.45	36	14.9	101	12.45	44	14.9	111
12.46	68	12.46	40	14.92	105	12.46	69	14.92	70
12.47	64	12.47	53	14.94	151	12.47	73	14.94	90
12.48	64	12.48	41	14.96	146	12.48	60	14.96	95
12.49	84	12.49	52	14.98	126	12.49	77	14.98	96
12.5	53	12.5	44	15	115	12.5	52	15	100
12.51	65	12.51	52	15.02	150	12.51	89	15.02	95
12.52	77	12.52	48	15.04	91	12.52	80	15.04	96
12.53	68	12.53	41	15.06	135	12.53	73	15.06	90
12.54	64	12.54	65	15.08	145	12.54	72	15.08	96
12.55	96	12.55	45	15.1	166	12.55	57	15.1	111
12.56	57	12.56	44	15.12	120	12.56	61	15.12	85
12.57	64	12.57	44	15.14	120	12.57	61	15.14	146
12.58	49	12.58	41	15.16	100	12.58	72	15.16	76
12.59	49	12.59	53	15.18	111	12.59	69	15.18	96
12.6	60	12.6	44	15.2	131	12.6	56	15.2	70
12.61	76	12.61	52	15.22	131	12.61	64	15.22	125
12.62	88	12.62	44	15.24	126	12.62	77	15.24	96
12.63	72	12.63	41	15.26	140	12.63	64	15.26	65
12.64	65	12.64	60	15.28	156	12.64	77	15.28	100
12.65	76	12.65	57	15.3	135	12.65	89	15.3	106
12.66	61	12.66	48	15.32	121	12.66	77	15.32	101
12.67	84	12.67	52	15.34	171	12.67	57	15.34	86
12.68	60	12.68	41	15.36	155	12.68	72	15.36	91
12.69	69	12.69	40	15.38	141	12.69	80	15.38	96
12.7	76	12.7	48	15.4	121	12.7	72	15.4	100
12.71	73	12.71	49	15.42	165	12.71	64	15.42	90
12.72	69	12.72	57	15.44	186	12.72	69	15.44	76
12.73	60	12.73	37	15.46	151	12.73	89	15.46	106
12.74	80	12.74	25	15.48	136	12.74	64	15.48	101
12.75	89	12.75	41	15.5	121	12.75	64	15.5	105
12.76	77	12.76	40	15.52	161	12.76	97	15.52	121
12.77	65	12.77	53	15.54	136	12.77	80	15.54	70
12.78	56	12.78	48	15.56	180	12.78	76	15.56	111
12.79	68	12.79	44	15.58	140	12.79	73	15.58	106
12.8	73	12.8	73	15.6	131	12.8	80	15.6	86
12.81	72	12.81	32	15.62	135	12.81	96	15.62	85
12.82	69	12.82	40	15.64	125	12.82	76	15.64	120
12.83	80	12.83	53	15.66	125	12.83	68	15.66	91
12.84	60	12.84	36	15.68	151	12.84	80	15.68	100
12.85	69	12.85	44	15.7	155	12.85	45	15.7	80
12.86	73	12.86	48	15.72	181	12.86	65	15.72	116
12.87	76	12.87	53	15.74	170	12.87	65	15.74	120
12.88	68	12.88	45	15.76	110	12.88	88	15.76	105
12.89	73	12.89	73	15.78	161	12.89	73	15.78	100
12.9	65	12.9	61	15.8	160	12.9	68	15.8	126
12.91	88	12.91	56	15.82	136	12.91	64	15.82	125
12.92	97	12.92	52	15.84	155	12.92	60	15.84	96
12.93	81	12.93	61	15.86	176	12.93	85	15.86	100
12.94	72	12.94	49	15.88	170	12.94	61	15.88	111
12.95	88	12.95	52	15.9	150	12.95	64	15.9	110
12.96	89	12.96	44	15.92	160	12.96	60	15.92	146
12.97	69	12.97	40	15.94	150	12.97	77	15.94	111
12.98	65	12.98	52	15.96	180	12.98	73	15.96	126
12.99	68	12.99	53	15.98	171	12.99	69	15.98	106
13	69	13	44	16	186	13	72	16	110
13.01	73	13.01	60	16.02	151	13.01	60	16.02	95
13.02	72	13.02	32	16.04	180	13.02	57	16.04	96
13.03	80	13.03	65	16.06	171	13.03	65	16.06	90
13.04	64	13.04	53	16.08	160	13.04	92	16.08	136
13.05	72	13.05	40	16.1	185	13.05	68	16.1	116
13.06	85	13.06	32	16.12	165	13.06	52	16.12	120
13.07	81	13.07	48	16.14	166	13.07	41	16.14	125
13.08	97	13.08	41	16.16	151	13.08	52	16.16	91
13.09	73	13.09	68	16.18	165	13.09	101	16.18	90
13.1	76	13.1	49	16.2	140	13.1	64	16.2	116
13.11	76	13.11	60	16.22	196	13.11	61	16.22	111
13.12	85	13.12	65	16.24	166	13.12	80	16.24	115
13.13	56	13.13	33	16.26	171	13.13	93	16.26	121
13.14	69	13.14	61	16.28	186	13.14	73	16.28	106
13.15	68	13.15	60	16.3	200	13.15	68	16.3	101
13.16	76	13.16	60	16.32	186	13.16	80	16.32	120
13.17	53	13.17	65	16.34	161	13.17	81	16.34	106
13.18	84	13.18	56	16.36	146	13.18	92	16.36	110
13.19	101	13.19	41	16.38	180	13.19	88	16.38	115
13.2	77	13.2	52	16.4	181	13.2	65	16.4	121
13.21	65	13.21	56	16.42	141	13.21	68	16.42	96
13.22	97	13.22	53	16.44	165	13.22	88	16.44	121
13.23	80	13.23	69	16.46	196	13.23	61	16.46	105
13.24	76	13.24	57	16.48	165	13.24	68	16.48	110
13.25	65	13.25	57	16.5	176	13.25	69	16.5	116
13.26	76	13.26	44	16.52	176	13.26	68	16.52	120
13.27	61	13.27	52	16.54	151	13.27	85	16.54	100
13.28	92	13.28	64	16.56	131	13.28	64	16.56	136
13.29	73	13.29	52	16.58	191	13.29	80	16.58	120
13.3	72	13.3	41	16.6	195	13.3	65	16.6	111
13.31	72	13.31	65	16.62	210	13.31	81	16.62	120
13.32	73	13.32	52	16.64	215	13.32	80	16.64	135
13.33	64	13.33	45	16.66	216	13.33	72	16.66	121
13.34	100	13.34	56	16.68	230	13.34	81	16.68	121
13.35	89	13.35	60	16.7	206	13.35	84	16.7	135
13.36	81	13.36	49	16.72	170	13.36	73	16.72	100
13.37	97	13.37	77	16.74	195	13.37	60	16.74	100
13.38	72	13.38	37	16.76	186	13.38	76	16.76	146
13.39	65	13.39	80	16.78	210	13.39	69	16.78	115
13.4	85	13.4	49	16.8	195	13.4	60	16.8	121
13.41	80	13.41	49	16.82	205	13.41	85	16.82	140
13.42	85	13.42	69	16.84	170	13.42	64	16.84	135
13.43	53	13.43	61	16.86	195	13.43	64	16.86	156
13.44	68	13.44	69	16.88	200	13.44	76	16.88	110
13.45	80	13.45	56	16.9	230	13.45	73	16.9	121
13.46	84	13.46	45	16.92	180	13.46	85	16.92	140
13.47	73	13.47	61	16.94	186	13.47	76	16.94	111
13.48	96	13.48	52	16.96	220	13.48	81	16.96	126
13.49	68	13.49	56	16.98	241	13.49	85	16.98	130
13.5	77	13.5	61	17	260	13.5	84	17	135
13.51	100	13.51	40	17.02	210	13.51	72	17.02	146
13.52	76	13.52	61	17.04	206	13.52	85	17.04	140
13.53	77	13.53	44	17.06	226	13.53	45	17.06	140
13.54	76	13.54	56	17.08	220	13.54	88	17.08	121
13.55	69	13.55	49	17.1	190	13.55	73	17.1	156
13.56	53	13.56	60	17.12	235	13.56	77	17.12	116
13.57	125	13.57	65	17.14	191	13.57	80	17.14	160
13.58	80	13.58	44	17.16	195	13.58	72	17.16	150
13.59	81	13.59	76	17.18	211	13.59	112	17.18	141
13.6	77	13.6	52	17.2	191	13.6	68	17.2	125
13.61	76	13.61	52	17.22	215	13.61	88	17.22	105
13.62	105	13.62	40	17.24	245	13.62	81	17.24	161
13.63	89	13.63	60	17.26	230	13.63	60	17.26	135
13.64	84	13.64	80	17.28	180	13.64	80	17.28	106
13.65	64	13.65	64	17.3	235	13.65	92	17.3	141
13.66	89	13.66	69	17.32	211	13.66	81	17.32	121
13.67	93	13.67	49	17.34	240	13.67	80	17.34	126
13.68	92	13.68	64	17.36	256	13.68	92	17.36	111
13.69	81	13.69	57	17.38	200	13.69	56	17.38	155
13.7	80	13.7	60	17.4	215	13.7	97	17.4	130
13.71	97	13.71	49	17.42	250	13.71	73	17.42	121
13.72	80	13.72	61	17.44	246	13.72	80	17.44	130
13.73	77	13.73	56	17.46	251	13.73	84	17.46	111
13.74	97	13.74	60	17.48	185	13.74	88	17.48	135
13.75	113	13.75	73	17.5	221	13.75	64	17.5	161
13.76	68	13.76	45	17.52	261	13.76	97	17.52	146
13.77	80	13.77	56	17.54	270	13.77	113	17.54	161
13.78	72	13.78	65	17.56	215	13.78	72	17.56	125
13.79	81	13.79	64	17.58	215	13.79	84	17.58	146
13.8	97	13.8	48	17.6	221	13.8	96	17.6	151
13.81	108	13.81	69	17.62	266	13.81	97	17.62	140
13.82	105	13.82	44	17.64	246	13.82	100	17.64	131
13.83	80	13.83	69	17.66	230	13.83	109	17.66	126
13.84	105	13.84	77	17.68	226	13.84	80	17.68	160
13.85	89	13.85	80	17.7	216	13.85	80	17.7	166
13.86	84	13.86	48	17.72	235	13.86	85	17.72	166
13.87	96	13.87	57	17.74	241	13.87	84	17.74	141
13.88	88	13.88	56	17.76	245	13.88	93	17.76	115
13.89	88	13.89	64	17.78	265	13.89	105	17.78	115
13.9	72	13.9	48	17.8	260	13.9	72	17.8	166
13.91	72	13.91	64	17.82	230	13.91	105	17.82	116
13.92	97	13.92	56	17.84	261	13.92	100	17.84	145
13.93	112	13.93	61	17.86	266	13.93	68	17.86	131
13.94	77	13.94	60	17.88	270	13.94	100	17.88	156
13.95	65	13.95	48	17.9	266	13.95	80	17.9	151
13.96	101	13.96	52	17.92	231	13.96	77	17.92	145
13.97	101	13.97	57	17.94	210	13.97	72	17.94	106
13.98	84	13.98	77	17.96	246	13.98	89	17.96	186
13.99	93	13.99	64	17.98	226	13.99	121	17.98	120
14	113	14	41	18	240	14	88	18	150
14.01	92	14.01	52	18.02	260	14.01	93	18.02	131
14.02	77	14.02	73	18.04	325	14.02	81	18.04	125
14.03	72	14.03	72	18.06	221	14.03	88	18.06	156
14.04	105	14.04	57	18.08	275	14.04	100	18.08	160
14.05	104	14.05	57	18.1	296	14.05	84	18.1	170
14.06	77	14.06	85	18.12	261	14.06	72	18.12	186
14.07	93	14.07	60	18.14	255	14.07	97	18.14	165
14.08	97	14.08	76	18.16	250	14.08	89	18.16	161
14.09	93	14.09	68	18.18	230	14.09	77	18.18	145
14.1	85	14.1	53	18.2	301	14.1	80	18.2	165
14.11	44	14.11	52	18.22	250	14.11	92	18.22	165
14.12	65	14.12	36	18.24	240	14.12	69	18.24	181
14.13	80	14.13	77	18.26	231	14.13	80	18.26	150
14.14	97	14.14	52	18.28	260	14.14	88	18.28	145
14.15	84	14.15	93	18.3	250	14.15	72	18.3	171
14.16	112	14.16	48	18.32	241	14.16	85	18.32	170
14.17	109	14.17	52	18.34	255	14.17	64	18.34	121
14.18	88	14.18	68	18.36	346	14.18	81	18.36	125
14.19	64	14.19	68	18.38	240	14.19	73	18.38	170
14.2	89	14.2	57	18.4	270	14.2	73	18.4	166
14.21	105	14.21	73	18.42	291	14.21	92	18.42	186
14.22	112	14.22	64	18.44	281	14.22	81	18.44	160
14.23	80	14.23	33	18.46	266	14.23	109	18.46	141
14.24	105	14.24	65	18.48	265	14.24	76	18.48	191
14.25	100	14.25	53	18.5	325	14.25	100	18.5	165
14.26	88	14.26	60	18.52	265	14.26	104	18.52	180
14.27	97	14.27	64	18.54	286	14.27	77	18.54	166
14.28	101	14.28	52	18.56	301	14.28	69	18.56	161
14.29	112	14.29	73	18.58	261	14.29	89	18.58	171
14.3	89	14.3	73	18.6	331	14.3	93	18.6	180
14.31	125	14.31	92	18.62	295	14.31	77	18.62	166
14.32	113	14.32	85	18.64	300	14.32	84	18.64	146
14.33	105	14.33	57	18.66	316	14.33	80	18.66	166
14.34	93	14.34	68	18.68	290	14.34	76	18.68	141
14.35	64	14.35	60	18.7	270	14.35	81	18.7	150
14.36	97	14.36	60	18.72	300	14.36	105	18.72	141
14.37	101	14.37	69	18.74	281	14.37	101	18.74	151
14.38	117	14.38	76	18.76	296	14.38	96	18.76	155
14.39	109	14.39	72	18.78	255	14.39	73	18.78	156
14.4	100	14.4	56	18.8	300	14.4	80	18.8	166
14.41	101	14.41	48	18.82	290	14.41	57	18.82	181
14.42	88	14.42	64	18.84	296	14.42	96	18.84	166
14.43	100	14.43	60	18.86	315	14.43	105	18.86	185
14.44	100	14.44	73	18.88	260	14.44	61	18.88	156
14.45	97	14.45	53	18.9	286	14.45	69	18.9	141
14.46	129	14.46	81	18.92	300	14.46	100	18.92	170
14.47	113	14.47	72	18.94	295	14.47	89	18.94	206
14.48	109	14.48	73	18.96	286	14.48	88	18.96	171
14.49	125	14.49	69	18.98	246	14.49	104	18.98	141
14.5	125	14.5	60	19	285	14.5	109	19	185
14.51	117	14.51	72	19.02	300	14.51	96	19.02	156
14.52	121	14.52	53	19.04	325	14.52	116	19.04	146
14.53	144	14.53	76	19.06	285	14.53	65	19.06	190
14.54	89	14.54	76	19.08	340	14.54	93	19.08	156
14.55	101	14.55	68	19.1	276	14.55	92	19.1	166
14.56	104	14.56	77	19.12	295	14.56	121	19.12	185
14.57	121	14.57	57	19.14	315	14.57	93	19.14	146
14.58	112	14.58	72	19.16	266	14.58	80	19.16	161
14.59	120	14.59	100	19.18	295	14.59	97	19.18	115
14.6	120	14.6	53	19.2	326	14.6	100	19.2	145
14.61	125	14.61	80	19.22	255	14.61	85	19.22	176
14.62	100	14.62	68	19.24	265	14.62	81	19.24	175
14.63	89	14.63	72	19.26	261	14.63	64	19.26	196
14.64	92	14.64	69	19.28	300	14.64	88	19.28	155
14.65	108	14.65	73	19.3	256	14.65	80	19.3	170
14.66	92	14.66	68	19.32	295	14.66	85	19.32	206
14.67	136	14.67	69	19.34	301	14.67	85	19.34	166
14.68	101	14.68	61	19.36	310	14.68	100	19.36	195
14.69	105	14.69	81	19.38	305	14.69	100	19.38	200
14.7	133	14.7	57	19.4	276	14.7	105	19.4	180
14.71	85	14.71	68	19.42	340	14.71	77	19.42	186
14.72	85	14.72	61	19.44	315	14.72	77	19.44	196
14.73	105	14.73	77	19.46	330	14.73	84	19.46	176
14.74	112	14.74	81	19.48	285	14.74	60	19.48	235
14.75	105	14.75	52	19.5	301	14.75	108	19.5	195
14.76	105	14.76	85	19.52	316	14.76	81	19.52	181
14.77	129	14.77	85	19.54	326	14.77	100	19.54	201
14.78	113	14.78	80	19.56	366	14.78	84	19.56	190
14.79	128	14.79	72	19.58	290	14.79	101	19.58	166
14.8	97	14.8	57	19.6	266	14.8	76	19.6	206
14.81	120	14.81	56	19.62	336	14.81	85	19.62	170
14.82	101	14.82	80	19.64	355	14.82	93	19.64	190
14.83	120	14.83	89	19.66	326	14.83	72	19.66	216
14.84	121	14.84	64	19.68	341	14.84	93	19.68	196
14.85	104	14.85	53	19.7	340	14.85	84	19.7	216
14.86	109	14.86	69	19.72	370	14.86	72	19.72	195
14.87	108	14.87	72	19.74	305	14.87	93	19.74	201
14.88	89	14.88	84	19.76	340	14.88	88	19.76	205
14.89	93	14.89	96	19.78	305	14.89	108	19.78	191
14.9	101	14.9	88	19.8	361	14.9	88	19.8	241
14.91	128	14.91	49	19.82	361	14.91	69	19.82	200
14.92	128	14.92	61	19.84	365	14.92	85	19.84	220
14.93	113	14.93	61	19.86	350	14.93	93	19.86	230
14.94	129	14.94	72	19.88	360	14.94	68	19.88	236
14.95	144	14.95	84	19.9	391	14.95	89	19.9	185
14.96	97	14.96	77	19.92	350	14.96	109	19.92	260
14.97	104	14.97	104	19.94	396	14.97	80	19.94	231
14.98	124	14.98	80	19.96	355	14.98	97	19.96	230
14.99	125	14.99	81	19.98	435	14.99	65	19.98	231
15	132	15	80	20	436	15	88	20	226
15.01	136	15.01	96	20.02	395	15.01	64	20.02	281
15.02	124	15.02	77	20.04	420	15.02	88	20.04	200
15.03	84	15.03	72	20.06	455	15.03	100	20.06	230
15.04	116	15.04	68	20.08	425	15.04	64	20.08	241
15.05	140	15.05	72	20.1	390	15.05	104	20.1	275
15.06	124	15.06	53	20.12	396	15.06	97	20.12	221
15.07	153	15.07	72	20.14	396	15.07	72	20.14	255
15.08	137	15.08	85	20.16	425	15.08	65	20.16	261
15.09	145	15.09	65	20.18	410	15.09	100	20.18	245
15.1	129	15.1	56	20.2	395	15.1	64	20.2	230
15.11	148	15.11	89	20.22	450	15.11	88	20.22	211
15.12	113	15.12	97	20.24	431	15.12	76	20.24	236
15.13	116	15.13	81	20.26	405	15.13	77	20.26	196
15.14	133	15.14	84	20.28	380	15.14	101	20.28	196
15.15	137	15.15	80	20.3	431	15.15	96	20.3	250
15.16	125	15.16	88	20.32	440	15.16	88	20.32	250
15.17	116	15.17	68	20.34	395	15.17	97	20.34	230
15.18	156	15.18	84	20.36	426	15.18	80	20.36	206
15.19	100	15.19	101	20.38	426	15.19	77	20.38	231
15.2	113	15.2	84	20.4	436	15.2	93	20.4	225
15.21	140	15.21	89	20.42	400	15.21	97	20.42	245
15.22	149	15.22	56	20.44	406	15.22	84	20.44	210
15.23	105	15.23	77	20.46	395	15.23	80	20.46	206
15.24	93	15.24	80	20.48	366	15.24	88	20.48	151
15.25	157	15.25	64	20.5	350	15.25	80	20.5	251
15.26	113	15.26	84	20.52	435	15.26	96	20.52	171
15.27	125	15.27	97	20.54	381	15.27	104	20.54	165
15.28	136	15.28	84	20.56	375	15.28	96	20.56	186
15.29	144	15.29	88	20.58	361	15.29	97	20.58	226
15.3	165	15.3	77	20.6	325	15.3	92	20.6	186
15.31	133	15.31	69	20.62	366	15.31	93	20.62	150
15.32	148	15.32	80	20.64	401	15.32	84	20.64	215
15.33	120	15.33	65	20.66	371	15.33	113	20.66	211
15.34	141	15.34	108	20.68	350	15.34	80	20.68	145
15.35	136	15.35	105	20.7	346	15.35	93	20.7	200
15.36	165	15.36	84	20.72	315	15.36	81	20.72	225
15.37	121	15.37	77	20.74	411	15.37	80	20.74	196
15.38	141	15.38	73	20.76	301	15.38	97	20.76	191
15.39	152	15.39	81	20.78	316	15.39	96	20.78	155
15.4	129	15.4	73	20.8	355	15.4	89	20.8	186
15.41	128	15.41	72	20.82	326	15.41	108	20.82	165
15.42	128	15.42	64	20.84	316	15.42	77	20.84	200
15.43	145	15.43	61	20.86	306	15.43	69	20.86	135
15.44	129	15.44	92	20.88	320	15.44	77	20.88	186
15.45	157	15.45	76	20.9	401	15.45	84	20.9	150
15.46	156	15.46	89	20.92	336	15.46	101	20.92	180
15.47	185	15.47	105	20.94	331	15.47	81	20.94	136
15.48	152	15.48	85	20.96	305	15.48	72	20.96	185
15.49	125	15.49	76	20.98	270	15.49	81	20.98	131
15.5	104	15.5	85	21	281	15.5	101	21	165
15.51	156	15.51	89	21.02	295	15.51	92	21.02	185
15.52	144	15.52	92	21.04	280	15.52	112	21.04	180
15.53	137	15.53	113	21.06	280	15.53	96	21.06	176
15.54	145	15.54	105	21.08	321	15.54	97	21.08	141
15.55	141	15.55	93	21.1	260	15.55	93	21.1	206
15.56	120	15.56	64	21.12	280	15.56	84	21.12	161
15.57	132	15.57	96	21.14	246	15.57	80	21.14	135
15.58	173	15.58	76	21.16	335	15.58	101	21.16	180
15.59	141	15.59	105	21.18	296	15.59	128	21.18	135
15.6	160	15.6	89	21.2	270	15.6	93	21.2	146
15.61	140	15.61	69	21.22	251	15.61	109	21.22	146
15.62	144	15.62	77	21.24	230	15.62	132	21.24	145
15.63	164	15.63	88	21.26	260	15.63	81	21.26	120
15.64	165	15.64	77	21.28	255	15.64	112	21.28	150
15.65	177	15.65	97	21.3	276	15.65	105	21.3	135
15.66	165	15.66	97	21.32	286	15.66	100	21.32	151
15.67	140	15.67	88	21.34	241	15.67	121	21.34	151
15.68	124	15.68	84	21.36	256	15.68	76	21.36	170
15.69	133	15.69	93	21.38	261	15.69	93	21.38	130
15.7	156	15.7	104	21.4	245	15.7	104	21.4	146
15.71	172	15.71	88	21.42	215	15.71	92	21.42	130
15.72	185	15.72	97	21.44	246	15.72	141	21.44	136
15.73	148	15.73	88	21.46	241	15.73	88	21.46	161
15.74	164	15.74	69	21.48	265	15.74	96	21.48	176
15.75	173	15.75	100	21.5	280	15.75	57	21.5	150
15.76	193	15.76	93	21.52	256	15.76	105	21.52	170
15.77	172	15.77	84	21.54	286	15.77	77	21.54	145
15.78	141	15.78	121	21.56	231	15.78	104	21.56	145
15.79	184	15.79	117	21.58	221	15.79	125	21.58	125
15.8	165	15.8	84	21.6	236	15.8	117	21.6	171
15.81	172	15.81	85	21.62	185	15.81	93	21.62	151
15.82	153	15.82	97	21.64	255	15.82	113	21.64	136
15.83	169	15.83	105	21.66	205	15.83	88	21.66	166
15.84	148	15.84	113	21.68	245	15.84	93	21.68	125
15.85	129	15.85	97	21.7	231	15.85	101	21.7	146
15.86	165	15.86	105	21.72	206	15.86	96	21.72	130
15.87	168	15.87	96	21.74	235	15.87	81	21.74	130
15.88	173	15.88	76	21.76	251	15.88	93	21.76	130
15.89	149	15.89	104	21.78	216	15.89	93	21.78	115
15.9	177	15.9	104	21.8	230	15.9	105	21.8	136
15.91	172	15.91	96	21.82	231	15.91	89	21.82	125
15.92	145	15.92	108	21.84	225	15.92	97	21.84	140
15.93	172	15.93	72	21.86	210	15.93	108	21.86	175
15.94	160	15.94	97	21.88	240	15.94	92	21.88	111
15.95	160	15.95	97	21.9	231	15.95	97	21.9	116
15.96	156	15.96	108	21.92	226	15.96	101	21.92	131
15.97	169	15.97	85	21.94	226	15.97	89	21.94	130
15.98	192	15.98	100	21.96	205	15.98	68	21.96	125
15.99	164	15.99	89	21.98	200	15.99	96	21.98	130
16	129	16	116	22	260	16	121	22	121
16.01	161	16.01	85	22.02	211	16.01	120	22.02	116
16.02	164	16.02	108	22.04	175	16.02	112	22.04	120
16.03	201	16.03	100	22.06	215	16.03	112	22.06	120
16.04	148	16.04	112	22.08	200	16.04	73	22.08	106
16.05	157	16.05	89	22.1	200	16.05	120	22.1	121
16.06	164	16.06	92	22.12	231	16.06	112	22.12	90
16.07	200	16.07	120	22.14	180	16.07	101	22.14	110
16.08	172	16.08	84	22.16	190	16.08	121	22.16	106
16.09	197	16.09	108	22.18	200	16.09	120	22.18	136
16.1	213	16.1	105	22.2	170	16.1	104	22.2	116
16.11	197	16.11	93	22.22	186	16.11	113	22.22	115
16.12	153	16.12	100	22.24	206	16.12	69	22.24	130
16.13	197	16.13	113	22.26	181	16.13	109	22.26	125
16.14	181	16.14	88	22.28	211	16.14	96	22.28	106
16.15	180	16.15	112	22.3	136	16.15	80	22.3	145
16.16	196	16.16	100	22.32	220	16.16	120	22.32	101
16.17	213	16.17	121	22.34	180	16.17	89	22.34	130
16.18	217	16.18	101	22.36	160	16.18	97	22.36	96
16.19	220	16.19	137	22.38	191	16.19	104	22.38	130
16.2	177	16.2	129	22.4	170	16.2	92	22.4	120
16.21	221	16.21	108	22.42	176	16.21	97	22.42	135
16.22	205	16.22	113	22.44	226	16.22	92	22.44	110
16.23	220	16.23	77	22.46	205	16.23	80	22.46	81
16.24	209	16.24	109	22.48	186	16.24	101	22.48	141
16.25	181	16.25	116	22.5	181	16.25	108	22.5	105
16.26	201	16.26	105	22.52	165	16.26	129	22.52	120
16.27	188	16.27	105	22.54	166	16.27	85	22.54	150
16.28	161	16.28	80	22.56	165	16.28	109	22.56	86
16.29	201	16.29	129	22.58	156	16.29	112	22.58	126
16.3	216	16.3	93	22.6	180	16.3	96	22.6	111
16.31	176	16.31	88	22.62	136	16.31	128	22.62	90
16.32	149	16.32	89	22.64	116	16.32	92	22.64	96
16.33	224	16.33	120	22.66	165	16.33	128	22.66	106
16.34	180	16.34	109	22.68	145	16.34	129	22.68	115
16.35	185	16.35	117	22.7	145	16.35	125	22.7	90
16.36	192	16.36	97	22.72	180	16.36	101	22.72	60
16.37	176	16.37	105	22.74	165	16.37	84	22.74	90
16.38	224	16.38	96	22.76	155	16.38	104	22.76	61
16.39	232	16.39	129	22.78	125	16.39	112	22.78	115
16.4	232	16.4	105	22.8	150	16.4	116	22.8	70
16.41	229	16.41	121	22.82	140	16.41	100	22.82	75
16.42	193	16.42	108	22.84	130	16.42	109	22.84	81
16.43	213	16.43	105	22.86	165	16.43	133	22.86	116
16.44	221	16.44	117	22.88	135	16.44	117	22.88	96
16.45	260	16.45	105	22.9	146	16.45	109	22.9	85
16.46	228	16.46	121	22.92	145	16.46	121	22.92	101
16.47	241	16.47	108	22.94	141	16.47	101	22.94	85
16.48	205	16.48	132	22.96	126	16.48	92	22.96	110
16.49	204	16.49	109	22.98	181	16.49	92	22.98	85
16.5	221	16.5	148	23	106	16.5	97	23	121
16.51	217	16.51	132	23.02	150	16.51	97	23.02	70
16.52	196	16.52	112	23.04	175	16.52	105	23.04	90
16.53	216	16.53	128	23.06	141	16.53	128	23.06	76
16.54	221	16.54	116	23.08	121	16.54	121	23.08	105
16.55	216	16.55	152	23.1	165	16.55	121	23.1	105
16.56	225	16.56	120	23.12	150	16.56	96	23.12	91
16.57	237	16.57	104	23.14	115	16.57	108	23.14	101
16.58	189	16.58	145	23.16	135	16.58	96	23.16	96
16.59	217	16.59	117	23.18	131	16.59	149	23.18	115
16.6	208	16.6	117	23.2	140	16.6	117	23.2	80
16.61	244	16.61	105	23.22	141	16.61	101	23.22	110
16.62	213	16.62	121	23.24	106	16.62	92	23.24	66
16.63	209	16.63	129	23.26	131	16.63	100	23.26	90
16.64	252	16.64	117	23.28	125	16.64	109	23.28	60
16.65	205	16.65	165	23.3	156	16.65	133	23.3	85
16.66	228	16.66	128	23.32	140	16.66	93	23.32	80
16.67	276	16.67	136	23.34	146	16.67	104	23.34	86
16.68	224	16.68	144	23.36	136	16.68	121	23.36	85
16.69	264	16.69	129	23.38	130	16.69	104	23.38	65
16.7	216	16.7	109	23.4	121	16.7	112	23.4	81
16.71	240	16.71	121	23.42	101	16.71	117	23.42	96
16.72	240	16.72	105	23.44	111	16.72	117	23.44	81
16.73	213	16.73	128	23.46	115	16.73	125	23.46	81
16.74	228	16.74	113	23.48	116	16.74	96	23.48	50
16.75	232	16.75	128	23.5	136	16.75	144	23.5	66
16.76	236	16.76	132	23.52	125	16.76	109	23.52	90
16.77	249	16.77	137	23.54	105	16.77	104	23.54	75
16.78	221	16.78	137	23.56	116	16.78	117	23.56	86
16.79	240	16.79	149	23.58	96	16.79	112	23.58	90
16.8	268	16.8	121	23.6	106	16.8	116	23.6	86
16.81	272	16.81	136	23.62	141	16.81	117	23.62	81
16.82	213	16.82	105	23.64	96	16.82	120	23.64	86
16.83	265	16.83	128	23.66	116	16.83	117	23.66	90
16.84	233	16.84	112	23.68	135	16.84	112	23.68	71
16.85	269	16.85	145	23.7	110	16.85	109	23.7	90
16.86	257	16.86	129	23.72	110	16.86	108	23.72	56
16.87	249	16.87	165	23.74	96	16.87	105	23.74	70
16.88	233	16.88	140	23.76	125	16.88	109	23.76	71
16.89	241	16.89	169	23.78	101	16.89	116	23.78	61
16.9	280	16.9	116	23.8	135	16.9	124	23.8	76
16.91	281	16.91	149	23.82	151	16.91	109	23.82	75
16.92	237	16.92	132	23.84	116	16.92	117	23.84	66
16.93	265	16.93	120	23.86	131	16.93	137	23.86	70
16.94	252	16.94	129	23.88	96	16.94	105	23.88	56
16.95	257	16.95	136	23.9	110	16.95	128	23.9	66
16.96	252	16.96	148	23.92	115	16.96	100	23.92	80
16.97	248	16.97	121	23.94	115	16.97	96	23.94	80
16.98	265	16.98	128	23.96	105	16.98	121	23.96	85
16.99	264	16.99	144	23.98	111	16.99	116	23.98	66
17	216	17	137	24	111	17	120	24	45
17.01	269	17.01	144	24.02	105	17.01	101	24.02	85
17.02	244	17.02	141	24.04	90	17.02	129	24.04	66
17.03	261	17.03	145	24.06	105	17.03	120	24.06	80
17.04	236	17.04	145	24.08	121	17.04	93	24.08	71
17.05	280	17.05	113	24.1	90	17.05	117	24.1	80
17.06	256	17.06	149	24.12	85	17.06	117	24.12	80
17.07	284	17.07	156	24.14	96	17.07	117	24.14	65
17.08	277	17.08	100	24.16	91	17.08	101	24.16	66
17.09	301	17.09	124	24.18	106	17.09	124	24.18	60
17.1	236	17.1	144	24.2	126	17.1	112	24.2	90
17.11	260	17.11	144	24.22	91	17.11	148	24.22	70
17.12	253	17.12	169	24.24	110	17.12	156	24.24	41
17.13	277	17.13	129	24.26	96	17.13	128	24.26	55
17.14	252	17.14	108	24.28	105	17.14	112	24.28	56
17.15	309	17.15	161	24.3	100	17.15	129	24.3	76
17.16	248	17.16	160	24.32	86	17.16	100	24.32	56
17.17	281	17.17	141	24.34	106	17.17	104	24.34	85
17.18	288	17.18	141	24.36	105	17.18	128	24.36	96
17.19	260	17.19	141	24.38	110	17.19	125	24.38	70
17.2	268	17.2	168	24.4	111	17.2	132	24.4	66
17.21	305	17.21	160	24.42	101	17.21	137	24.42	65
17.22	313	17.22	128	24.44	95	17.22	92	24.44	56
17.23	292	17.23	164	24.46	86	17.23	133	24.46	85
17.24	276	17.24	121	24.48	101	17.24	152	24.48	80
17.25	284	17.25	152	24.5	51	17.25	112	24.5	65
17.26	249	17.26	156	24.52	116	17.26	128	24.52	76
17.27	297	17.27	129	24.54	105	17.27	124	24.54	75
17.28	301	17.28	173	24.56	75	17.28	141	24.56	71
17.29	244	17.29	128	24.58	81	17.29	133	24.58	65
17.3	321	17.3	177	24.6	101	17.3	105	24.6	65
17.31	289	17.31	133	24.62	96	17.31	128	24.62	95
17.32	305	17.32	121	24.64	80	17.32	128	24.64	96
17.33	297	17.33	152	24.66	106	17.33	101	24.66	86
17.34	308	17.34	153	24.68	101	17.34	121	24.68	76
17.35	324	17.35	169	24.7	75	17.35	112	24.7	51
17.36	268	17.36	173	24.72	105	17.36	104	24.72	80
17.37	289	17.37	169	24.74	105	17.37	125	24.74	46
17.38	317	17.38	149	24.76	70	17.38	128	24.76	71
17.39	304	17.39	156	24.78	110	17.39	120	24.78	36
17.4	304	17.4	156	24.8	110	17.4	140	24.8	61
17.41	312	17.41	164	24.82	105	17.41	96	24.82	40
17.42	281	17.42	149	24.84	80	17.42	140	24.84	50
17.43	288	17.43	144	24.86	96	17.43	124	24.86	51
17.44	328	17.44	140	24.88	105	17.44	121	24.88	65
17.45	308	17.45	145	24.9	106	17.45	117	24.9	75
17.46	324	17.46	136	24.92	86	17.46	128	24.92	61
17.47	288	17.47	129	24.94	96	17.47	137	24.94	70
17.48	372	17.48	180	24.96	100	17.48	140	24.96	51
17.49	328	17.49	153	24.98	100	17.49	148	24.98	71
17.5	324	17.5	112	25	70	17.5	112	25	71
17.51	328	17.51	173	25.02	70	17.51	136	25.02	76
17.52	316	17.52	180	25.04	66	17.52	133	25.04	76
17.53	341	17.53	165	25.06	100	17.53	153	25.06	60
17.54	297	17.54	149	25.08	105	17.54	97	25.08	66
17.55	353	17.55	172	25.1	115	17.55	124	25.1	71
17.56	268	17.56	168	25.12	125	17.56	109	25.12	65
17.57	357	17.57	137	25.14	90	17.57	153	25.14	85
17.58	356	17.58	173	25.16	95	17.58	101	25.16	60
17.59	333	17.59	148	25.18	75	17.59	109	25.18	81
17.6	344	17.6	153	25.2	95	17.6	132	25.2	56
17.61	329	17.61	189	25.22	60	17.61	132	25.22	90
17.62	313	17.62	152	25.24	80	17.62	100	25.24	55
17.63	340	17.63	129	25.26	75	17.63	93	25.26	65
17.64	376	17.64	168	25.28	96	17.64	141	25.28	40
17.65	337	17.65	165	25.3	91	17.65	137	25.3	70
17.66	341	17.66	217	25.32	91	17.66	124	25.32	61
17.67	404	17.67	176	25.34	86	17.67	89	25.34	66
17.68	389	17.68	197	25.36	95	17.68	152	25.36	50
17.69	356	17.69	173	25.38	86	17.69	149	25.38	85
17.7	376	17.7	185	25.4	85	17.7	133	25.4	60
17.71	408	17.71	181	25.42	90	17.71	132	25.42	61
17.72	385	17.72	196	25.44	75	17.72	128	25.44	75
17.73	341	17.73	196	25.46	100	17.73	121	25.46	66
17.74	344	17.74	189	25.48	85	17.74	121	25.48	55
17.75	333	17.75	172	25.5	81	17.75	129	25.5	51
17.76	461	17.76	173	25.52	105	17.76	153	25.52	56
17.77	404	17.77	184	25.54	65	17.77	132	25.54	56
17.78	388	17.78	168	25.56	75	17.78	152	25.56	56
17.79	392	17.79	197	25.58	100	17.79	160	25.58	76
17.8	345	17.8	193	25.6	96	17.8	133	25.6	51
17.81	389	17.81	173	25.62	76	17.81	156	25.62	81
17.82	424	17.82	176	25.64	91	17.82	132	25.64	51
17.83	344	17.83	153	25.66	116	17.83	133	25.66	50
17.84	409	17.84	184	25.68	105	17.84	145	25.68	50
17.85	381	17.85	196	25.7	85	17.85	172	25.7	51
17.86	409	17.86	193	25.72	85	17.86	133	25.72	61
17.87	356	17.87	188	25.74	96	17.87	133	25.74	80
17.88	381	17.88	165	25.76	70	17.88	116	25.76	70
17.89	396	17.89	168	25.78	85	17.89	128	25.78	35
17.9	400	17.9	201	25.8	66	17.9	145	25.8	50
17.91	421	17.91	189	25.82	115	17.91	133	25.82	41
17.92	416	17.92	196	25.84	61	17.92	121	25.84	71
17.93	429	17.93	184	25.86	101	17.93	144	25.86	56
17.94	404	17.94	184	25.88	85	17.94	132	25.88	50
17.95	433	17.95	208	25.9	86	17.95	161	25.9	65
17.96	356	17.96	225	25.92	111	17.96	165	25.92	60
17.97	393	17.97	184	25.94	76	17.97	121	25.94	51
17.98	477	17.98	217	25.96	81	17.98	120	25.96	66
17.99	425	17.99	192	25.98	70	17.99	137	25.98	71
18	385	18	192	26	76	18	129	26	70
18.01	412	18.01	192	26.02	75	18.01	153	26.02	55
18.02	417	18.02	188	26.04	71	18.02	105	26.04	61
18.03	404	18.03	197	26.06	76	18.03	141	26.06	46
18.04	389	18.04	216	26.08	91	18.04	153	26.08	55
18.05	384	18.05	180	26.1	100	18.05	149	26.1	66
18.06	368	18.06	196	26.12	80	18.06	129	26.12	66
18.07	433	18.07	208	26.14	66	18.07	128	26.14	65
18.08	437	18.08	209	26.16	51	18.08	153	26.16	50
18.09	429	18.09	177	26.18	80	18.09	153	26.18	70
18.1	457	18.1	184	26.2	65	18.1	128	26.2	55
18.11	385	18.11	209	26.22	95	18.11	133	26.22	66
18.12	417	18.12	193	26.24	56	18.12	156	26.24	40
18.13	397	18.13	220	26.26	75	18.13	161	26.26	91
18.14	420	18.14	224	26.28	71	18.14	129	26.28	56
18.15	464	18.15	185	26.3	55	18.15	149	26.3	71
18.16	453	18.16	180	26.32	55	18.16	160	26.32	50
18.17	424	18.17	189	26.34	81	18.17	144	26.34	80
18.18	461	18.18	177	26.36	55	18.18	141	26.36	61
18.19	436	18.19	189	26.38	66	18.19	117	26.38	75
18.2	396	18.2	204	26.4	85	18.2	104	26.4	61
18.21	456	18.21	208	26.42	65	18.21	136	26.42	55
18.22	473	18.22	221	26.44	70	18.22	133	26.44	71
18.23	417	18.23	201	26.46	71	18.23	156	26.46	41
18.24	440	18.24	192	26.48	70	18.24	136	26.48	50
18.25	440	18.25	180	26.5	66	18.25	125	26.5	45
18.26	397	18.26	209	26.52	86	18.26	128	26.52	46
18.27	424	18.27	221	26.54	75	18.27	173	26.54	56
18.28	428	18.28	237	26.56	65	18.28	128	26.56	80
18.29	469	18.29	244	26.58	61	18.29	149	26.58	65
18.3	453	18.3	221	26.6	50	18.3	173	26.6	36
18.31	460	18.31	192	26.62	55	18.31	153	26.62	51
18.32	425	18.32	180	26.64	85	18.32	125	26.64	76
18.33	481	18.33	196	26.66	61	18.33	117	26.66	51
18.34	472	18.34	228	26.68	71	18.34	148	26.68	45
18.35	461	18.35	184	26.7	65	18.35	117	26.7	30
18.36	553	18.36	197	26.72	55	18.36	149	26.72	55
18.37	436	18.37	216	26.74	50	18.37	160	26.74	71
18.38	433	18.38	181	26.76	45	18.38	124	26.76	55
18.39	576	18.39	221	26.78	66	18.39	156	26.78	55
18.4	517	18.4	212	26.8	80	18.4	161	26.8	46
18.41	525	18.41	209	26.82	60	18.41	113	26.82	50
18.42	480	18.42	233	26.84	50	18.42	124	26.84	55
18.43	484	18.43	217	26.86	45	18.43	192	26.86	41
18.44	509	18.44	197	26.88	45	18.44	172	26.88	70
18.45	496	18.45	201	26.9	60	18.45	137	26.9	60
18.46	465	18.46	212	26.92	55	18.46	165	26.92	55
18.47	557	18.47	217	26.94	66	18.47	128	26.94	46
18.48	452	18.48	217	26.96	75	18.48	152	26.96	61
18.49	577	18.49	229	26.98	46	18.49	129	26.98	60
18.5	556	18.5	228	27	55	18.5	109	27	70
18.51	492	18.51	213	27.02	66	18.51	160	27.02	45
18.52	520	18.52	185	27.04	51	18.52	137	27.04	46
18.53	497	18.53	188	27.06	66	18.53	149	27.06	65
18.54	525	18.54	225	27.08	66	18.54	105	27.08	46
18.55	512	18.55	213	27.1	65	18.55	189	27.1	45
18.56	497	18.56	213	27.12	51	18.56	152	27.12	71
18.57	528	18.57	184	27.14	45	18.57	180	27.14	56
18.58	585	18.58	225	27.16	50	18.58	169	27.16	41
18.59	529	18.59	204	27.18	76	18.59	193	27.18	41
18.6	532	18.6	213	27.2	85	18.6	156	27.2	45
18.61	572	18.61	228	27.22	60	18.61	141	27.22	61
18.62	597	18.62	201	27.24	45	18.62	173	27.24	70
18.63	584	18.63	233	27.26	56	18.63	164	27.26	71
18.64	541	18.64	204	27.28	50	18.64	133	27.28	41
18.65	508	18.65	217	27.3	76	18.65	205	27.3	60
18.66	512	18.66	185	27.32	61	18.66	161	27.32	90
18.67	565	18.67	201	27.34	51	18.67	145	27.34	61
18.68	440	18.68	169	27.36	45	18.68	144	27.36	81
18.69	509	18.69	212	27.38	75	18.69	157	27.38	50
18.7	508	18.7	220	27.4	55	18.7	145	27.4	65
18.71	485	18.71	181	27.42	56	18.71	173	27.42	76
18.72	413	18.72	217	27.44	40	18.72	164	27.44	35
18.73	469	18.73	200	27.46	61	18.73	144	27.46	66
18.74	492	18.74	189	27.48	55	18.74	153	27.48	60
18.75	473	18.75	188	27.5	45	18.75	157	27.5	75
18.76	512	18.76	192	27.52	51	18.76	173	27.52	46
18.77	425	18.77	200	27.54	61	18.77	172	27.54	51
18.78	440	18.78	197	27.56	30	18.78	141	27.56	41
18.79	465	18.79	213	27.58	50	18.79	165	27.58	66
18.8	444	18.8	168	27.6	61	18.8	181	27.6	50
18.81	444	18.81	200	27.62	41	18.81	165	27.62	51
18.82	425	18.82	233	27.64	60	18.82	161	27.64	61
18.83	468	18.83	201	27.66	46	18.83	164	27.66	46
18.84	393	18.84	177	27.68	41	18.84	145	27.68	35
18.85	452	18.85	192	27.7	55	18.85	149	27.7	51
18.86	401	18.86	165	27.72	55	18.86	168	27.72	31
18.87	408	18.87	173	27.74	65	18.87	156	27.74	55
18.88	416	18.88	212	27.76	50	18.88	121	27.76	51
18.89	389	18.89	168	27.78	56	18.89	168	27.78	40
18.9	413	18.9	225	27.8	55	18.9	141	27.8	55
18.91	397	18.91	205	27.82	56	18.91	185	27.82	50
18.92	380	18.92	173	27.84	76	18.92	184	27.84	65
18.93	393	18.93	220	27.86	70	18.93	197	27.86	45
18.94	397	18.94	192	27.88	46	18.94	160	27.88	65
18.95	380	18.95	204	27.9	55	18.95	153	27.9	46
18.96	372	18.96	200	27.92	50	18.96	152	27.92	60
18.97	381	18.97	189	27.94	40	18.97	156	27.94	40
18.98	368	18.98	176	27.96	56	18.98	172	27.96	50
18.99	360	18.99	221	27.98	61	18.99	181	27.98	46
19	388	19	197	28	75	19	148	28	51
19.01	429	19.01	164	28.02	40	19.01	176	28.02	36
19.02	477	19.02	160	28.04	56	19.02	181	28.04	45
19.03	344	19.03	197	28.06	41	19.03	144	28.06	60
19.04	352	19.04	240	28.08	45	19.04	169	28.08	46
19.05	368	19.05	185	28.1	41	19.05	172	28.1	50
19.06	412	19.06	201	28.12	56	19.06	161	28.12	41
19.07	345	19.07	197	28.14	56	19.07	149	28.14	41
19.08	352	19.08	232	28.16	31	19.08	157	28.16	25
19.09	356	19.09	181	28.18	45	19.09	173	28.18	31
19.1	381	19.1	193	28.2	45	19.1	185	28.2	51
19.11	313	19.11	177	28.22	61	19.11	157	28.22	46
19.12	384	19.12	188	28.24	51	19.12	165	28.24	60
19.13	397	19.13	188	28.26	46	19.13	200	28.26	51
19.14	300	19.14	185	28.28	51	19.14	169	28.28	56
19.15	324	19.15	205	28.3	31	19.15	192	28.3	30
19.16	361	19.16	188	28.32	55	19.16	161	28.32	65
19.17	389	19.17	196	28.34	60	19.17	192	28.34	61
19.18	344	19.18	180	28.36	66	19.18	181	28.36	55
19.19	376	19.19	157	28.38	41	19.19	192	28.38	55
19.2	320	19.2	176	28.4	46	19.2	181	28.4	50
19.21	369	19.21	205	28.42	46	19.21	184	28.42	50
19.22	285	19.22	217	28.44	65	19.22	180	28.44	45
19.23	340	19.23	152	28.46	41	19.23	140	28.46	56
19.24	369	19.24	209	28.48	71	19.24	217	28.48	30
19.25	333	19.25	185	28.5	45	19.25	192	28.5	61
19.26	325	19.26	208	28.52	35	19.26	144	28.52	50
19.27	312	19.27	216	28.54	45	19.27	189	28.54	51
19.28	389	19.28	232	28.56	36	19.28	172	28.56	50
19.29	368	19.29	229	28.58	85	19.29	189	28.58	25
19.3	332	19.3	184	28.6	30	19.3	200	28.6	36
19.31	400	19.31	217	28.62	61	19.31	205	28.62	41
19.32	312	19.32	164	28.64	41	19.32	177	28.64	50
19.33	373	19.33	180	28.66	36	19.33	229	28.66	20
19.34	368	19.34	228	28.68	40	19.34	204	28.68	55
19.35	357	19.35	208	28.7	45	19.35	205	28.7	90
19.36	356	19.36	208	28.72	41	19.36	196	28.72	30
19.37	361	19.37	204	28.74	41	19.37	157	28.74	51
19.38	344	19.38	208	28.76	36	19.38	157	28.76	30
19.39	340	19.39	213	28.78	55	19.39	225	28.78	40
19.4	353	19.4	213	28.8	45	19.4	204	28.8	41
19.41	356	19.41	208	28.82	45	19.41	217	28.82	50
19.42	356	19.42	204	28.84	46	19.42	200	28.84	35
19.43	296	19.43	225	28.86	60	19.43	216	28.86	51
19.44	313	19.44	212	28.88	40	19.44	188	28.88	45
19.45	349	19.45	208	28.9	46	19.45	188	28.9	61
19.46	340	19.46	225	28.92	36	19.46	229	28.92	46
19.47	368	19.47	197	28.94	50	19.47	192	28.94	40
19.48	384	19.48	224	28.96	66	19.48	189	28.96	45
19.49	337	19.49	192	28.98	55	19.49	220	28.98	51
19.5	341	19.5	193	29	36	19.5	229	29	55
19.51	384	19.51	153	29.02	46	19.51	212	29.02	40
19.52	376	19.52	237	29.04	51	19.52	209	29.04	60
19.53	312	19.53	197	29.06	45	19.53	201	29.06	46
19.54	349	19.54	220	29.08	45	19.54	208	29.08	50
19.55	357	19.55	225	29.1	50	19.55	224	29.1	60
19.56	332	19.56	177	29.12	40	19.56	236	29.12	36
19.57	313	19.57	253	29.14	46	19.57	185	29.14	35
19.58	344	19.58	240	29.16	40	19.58	252	29.16	45
19.59	381	19.59	216	29.18	46	19.59	213	29.18	61
19.6	384	19.6	241	29.2	31	19.6	241	29.2	50
19.61	400	19.61	220	29.22	41	19.61	237	29.22	45
19.62	356	19.62	224	29.24	55	19.62	261	29.24	51
19.63	353	19.63	248	29.26	61	19.63	224	29.26	36
19.64	380	19.64	209	29.28	46	19.64	229	29.28	50
19.65	380	19.65	216	29.3	61	19.65	249	29.3	31
19.66	400	19.66	232	29.32	41	19.66	204	29.32	25
19.67	368	19.67	217	29.34	40	19.67	260	29.34	40
19.68	384	19.68	245	29.36	50	19.68	232	29.36	51
19.69	404	19.69	224	29.38	51	19.69	224	29.38	56
19.7	437	19.7	248	29.4	45	19.7	220	29.4	55
19.71	409	19.71	216	29.42	45	19.71	229	29.42	40
19.72	424	19.72	213	29.44	31	19.72	233	29.44	65
19.73	405	19.73	193	29.46	25	19.73	301	29.46	81
19.74	361	19.74	265	29.48	30	19.74	256	29.48	45
19.75	436	19.75	268	29.5	60	19.75	256	29.5	56
19.76	417	19.76	237	29.52	51	19.76	253	29.52	51
19.77	421	19.77	232	29.54	55	19.77	249	29.54	45
19.78	429	19.78	241	29.56	36	19.78	209	29.56	51
19.79	445	19.79	241	29.58	36	19.79	232	29.58	55
19.8	437	19.8	257	29.6	45	19.8	249	29.6	31
19.81	408	19.81	232	29.62	45	19.81	300	29.62	60
19.82	457	19.82	268	29.64	50	19.82	272	29.64	46
19.83	436	19.83	249	29.66	36	19.83	260	29.66	41
19.84	445	19.84	253	29.68	36	19.84	253	29.68	46
19.85	444	19.85	269	29.7	40	19.85	272	29.7	61
19.86	513	19.86	261	29.72	51	19.86	285	29.72	40
19.87	448	19.87	289	29.74	30	19.87	281	29.74	50
19.88	468	19.88	248	29.76	36	19.88	289	29.76	41
19.89	545	19.89	273	29.78	40	19.89	284	29.78	35
19.9	441	19.9	317	29.8	30	19.9	256	29.8	71
19.91	488	19.91	285	29.82	40	19.91	289	29.82	35
19.92	528	19.92	244	29.84	50	19.92	285	29.84	71
19.93	529	19.93	248	29.86	46	19.93	260	29.86	50
19.94	564	19.94	229	29.88	31	19.94	285	29.88	51
19.95	465	19.95	261	29.9	30	19.95	312	29.9	56
19.96	553	19.96	344	29.92	46	19.96	281	29.92	55
19.97	552	19.97	272	29.94	31	19.97	252	29.94	40
19.98	561	19.98	265	29.96	51	19.98	313	29.96	35
19.99	593	19.99	308	29.98	31	19.99	265	29.98	45
20	528	20	317	30	40	20	309	30	50
20.01	593	20.01	300	30.02	40	20.01	252	30.02	41
20.02	524	20.02	272	30.04	25	20.02	317	30.04	40
20.03	564	20.03	313	30.06	40	20.03	280	30.06	46
20.04	652	20.04	296	30.08	40	20.04	301	30.08	61
20.05	609	20.05	268	30.1	46	20.05	301	30.1	61
20.06	621	20.06	301	30.12	46	20.06	296	30.12	50
20.07	537	20.07	284	30.14	45	20.07	272	30.14	55
20.08	545	20.08	332	30.16	36	20.08	301	30.16	50
20.09	673	20.09	277	30.18	50	20.09	292	30.18	26
20.1	597	20.1	284	30.2	40	20.1	260	30.2	55
20.11	593	20.11	280	30.22	36	20.11	264	30.22	46
20.12	612	20.12	289	30.24	45	20.12	308	30.24	51
20.13	640	20.13	341	30.26	46	20.13	356	30.26	45
20.14	648	20.14	292	30.28	56	20.14	256	30.28	45
20.15	604	20.15	316	30.3	46	20.15	285	30.3	35
20.16	612	20.16	284	30.32	40	20.16	281	30.32	46
20.17	620	20.17	377	30.34	30	20.17	228	30.34	55
20.18	612	20.18	308	30.36	50	20.18	325	30.36	36
20.19	637	20.19	329	30.38	35	20.19	309	30.38	51
20.2	629	20.2	313	30.4	50	20.2	293	30.4	35
20.21	637	20.21	305	30.42	56	20.21	296	30.42	65
20.22	636	20.22	336	30.44	50	20.22	245	30.44	55
20.23	597	20.23	300	30.46	40	20.23	268	30.46	50
20.24	621	20.24	284	30.48	36	20.24	292	30.48	71
20.25	648	20.25	296	30.5	45	20.25	301	30.5	60
20.26	604	20.26	312	30.52	40	20.26	292	30.52	31
20.27	620	20.27	229	30.54	35	20.27	309	30.54	40
20.28	588	20.28	321	30.56	30	20.28	245	30.56	55
20.29	596	20.29	256	30.58	30	20.29	332	30.58	55
20.3	605	20.3	301	30.6	45	20.3	356	30.6	41
20.31	553	20.31	264	30.62	26	20.31	304	30.62	66
20.32	493	20.32	325	30.64	35	20.32	268	30.64	30
20.33	521	20.33	268	30.66	30	20.33	277	30.66	51
20.34	569	20.34	305	30.68	65	20.34	269	30.68	50
20.35	509	20.35	293	30.7	41	20.35	249	30.7	40
20.36	557	20.36	285	30.72	56	20.36	260	30.72	65
20.37	549	20.37	308	30.74	36	20.37	241	30.74	40
20.38	589	20.38	260	30.76	41	20.38	268	30.76	21
20.39	548	20.39	288	30.78	51	20.39	245	30.78	55
20.4	536	20.4	309	30.8	56	20.4	272	30.8	41
20.41	489	20.41	276	30.82	36	20.41	272	30.82	36
20.42	525	20.42	300	30.84	50	20.42	265	30.84	70
20.43	464	20.43	285	30.86	21	20.43	277	30.86	60
20.44	484	20.44	305	30.88	36	20.44	244	30.88	61
20.45	445	20.45	253	30.9	30	20.45	240	30.9	61
20.46	536	20.46	288	30.92	36	20.46	289	30.92	45
20.47	432	20.47	248	30.94	45	20.47	268	30.94	51
20.48	472	20.48	236	30.96	35	20.48	236	30.96	36
20.49	509	20.49	252	30.98	46	20.49	236	30.98	50
20.5	448	20.5	260	31	25	20.5	293	31	50
20.51	488	20.51	248	31.02	56	20.51	236	31.02	45
20.52	476	20.52	273	31.04	41	20.52	280	31.04	65
20.53	465	20.53	252	31.06	20	20.53	212	31.06	56
20.54	504	20.54	281	31.08	40	20.54	253	31.08	35
20.55	445	20.55	265	31.1	45	20.55	252	31.1	51
20.56	445	20.56	240	31.12	56	20.56	253	31.12	71
20.57	456	20.57	252	31.14	31	20.57	176	31.14	40
20.58	465	20.58	221	31.16	45	20.58	244	31.16	51
20.59	449	20.59	265	31.18	26	20.59	205	31.18	55
20.6	440	20.6	244	31.2	46	20.6	192	31.2	56
20.61	484	20.61	237	31.22	36	20.61	208	31.22	61
20.62	392	20.62	252	31.24	26	20.62	236	31.24	40
20.63	448	20.63	284	31.26	30	20.63	233	31.26	35
20.64	400	20.64	265	31.28	31	20.64	208	31.28	35
20.65	393	20.65	256	31.3	30	20.65	189	31.3	46
20.66	384	20.66	217	31.32	35	20.66	205	31.32	41
20.67	460	20.67	253	31.34	30	20.67	200	31.34	36
20.68	424	20.68	177	31.36	50	20.68	193	31.36	36
20.69	436	20.69	224	31.38	31	20.69	184	31.38	55
20.7	408	20.7	268	31.4	35	20.7	184	31.4	45
20.71	441	20.71	224	31.42	36	20.71	228	31.42	50
20.72	437	20.72	225	31.44	45	20.72	200	31.44	46
20.73	424	20.73	261	31.46	20	20.73	196	31.46	46
20.74	437	20.74	240	31.48	50	20.74	188	31.48	56
20.75	409	20.75	248	31.5	41	20.75	209	31.5	40
20.76	429	20.76	265	31.52	35	20.76	217	31.52	45
20.77	417	20.77	248	31.54	45	20.77	177	31.54	20
20.78	449	20.78	273	31.56	25	20.78	221	31.56	56
20.79	405	20.79	236	31.58	36	20.79	169	31.58	45
20.8	452	20.8	265	31.6	31	20.8	156	31.6	40
20.81	456	20.81	249	31.62	46	20.81	188	31.62	55
20.82	349	20.82	216	31.64	55	20.82	129	31.64	55
20.83	388	20.83	228	31.66	45	20.83	165	31.66	45
20.84	388	20.84	212	31.68	51	20.84	213	31.68	60
20.85	400	20.85	232	31.7	20	20.85	165	31.7	61
20.86	397	20.86	225	31.72	51	20.86	161	31.72	56
20.87	389	20.87	241	31.74	35	20.87	152	31.74	65
20.88	433	20.88	240	31.76	46	20.88	165	31.76	46
20.89	408	20.89	237	31.78	40	20.89	165	31.78	40
20.9	464	20.9	224	31.8	51	20.9	149	31.8	65
20.91	413	20.91	204	31.82	31	20.91	161	31.82	46
20.92	380	20.92	241	31.84	60	20.92	181	31.84	35
20.93	372	20.93	208	31.86	20	20.93	177	31.86	46
20.94	405	20.94	197	31.88	30	20.94	145	31.88	56
20.95	372	20.95	205	31.9	51	20.95	188	31.9	56
20.96	372	20.96	225	31.92	21	20.96	156	31.92	56
20.97	400	20.97	177	31.94	31	20.97	177	31.94	55
20.98	397	20.98	221	31.96	21	20.98	140	31.96	51
20.99	449	20.99	249	31.98	36	20.99	165	31.98	55
21	421	21	224	32	50	21	136	32	40
21.01	353	21.01	208	32.02	36	21.01	108	32.02	61
21.02	369	21.02	204	32.04	31	21.02	133	32.04	40
21.03	320	21.03	233	32.06	16	21.03	136	32.06	51
21.04	380	21.04	205	32.08	30	21.04	132	32.08	61
21.05	405	21.05	216	32.1	45	21.05	137	32.1	51
21.06	376	21.06	209	32.12	41	21.06	137	32.12	61
21.07	352	21.07	216	32.14	41	21.07	177	32.14	45
21.08	333	21.08	180	32.16	36	21.08	153	32.16	35
21.09	349	21.09	256	32.18	35	21.09	121	32.18	81
21.1	344	21.1	189	32.2	35	21.1	129	32.2	36
21.11	336	21.11	212	32.22	41	21.11	121	32.22	50
21.12	369	21.12	165	32.24	25	21.12	145	32.24	46
21.13	324	21.13	181	32.26	46	21.13	125	32.26	46
21.14	365	21.14	196	32.28	30	21.14	148	32.28	56
21.15	340	21.15	165	32.3	40	21.15	121	32.3	45
21.16	320	21.16	177	32.32	31	21.16	128	32.32	36
21.17	388	21.17	188	32.34	46	21.17	157	32.34	55
21.18	353	21.18	208	32.36	31	21.18	128	32.36	61
21.19	301	21.19	216	32.38	20	21.19	136	32.38	65
21.2	321	21.2	165	32.4	51	21.2	140	32.4	50
21.21	308	21.21	189	32.42	26	21.21	124	32.42	50
21.22	317	21.22	184	32.44	36	21.22	108	32.44	50
21.23	297	21.23	176	32.46	31	21.23	140	32.46	86
21.24	257	21.24	184	32.48	35	21.24	133	32.48	41
21.25	300	21.25	161	32.5	21	21.25	100	32.5	51
21.26	284	21.26	189	32.52	25	21.26	132	32.52	50
21.27	348	21.27	209	32.54	36	21.27	101	32.54	56
21.28	312	21.28	173	32.56	36	21.28	109	32.56	46
21.29	289	21.29	205	32.58	45	21.29	125	32.58	55
21.3	320	21.3	197	32.6	41	21.3	112	32.6	61
21.31	293	21.31	185	32.62	56	21.31	136	32.62	51
21.32	281	21.32	180	32.64	51	21.32	112	32.64	61
21.33	296	21.33	168	32.66	35	21.33	97	32.66	51
21.34	293	21.34	185	32.68	45	21.34	124	32.68	60
21.35	268	21.35	168	32.7	35	21.35	116	32.7	60
21.36	240	21.36	192	32.72	30	21.36	133	32.72	55
21.37	280	21.37	176	32.74	55	21.37	121	32.74	56
21.38	300	21.38	176	32.76	31	21.38	109	32.76	50
21.39	257	21.39	188	32.78	26	21.39	96	32.78	40
21.4	269	21.4	172	32.8	35	21.4	124	32.8	56
21.41	249	21.41	165	32.82	21	21.41	116	32.82	66
21.42	333	21.42	180	32.84	36	21.42	96	32.84	46
21.43	220	21.43	161	32.86	36	21.43	105	32.86	60
21.44	249	21.44	192	32.88	15	21.44	133	32.88	61
21.45	233	21.45	189	32.9	41	21.45	104	32.9	51
21.46	265	21.46	164	32.92	41	21.46	120	32.92	46
21.47	236	21.47	164	32.94	30	21.47	97	32.94	75
21.48	269	21.48	145	32.96	25	21.48	104	32.96	75
21.49	249	21.49	176	32.98	25	21.49	113	32.98	61
21.5	236	21.5	168	33	26	21.5	109	33	90
21.51	249	21.51	181	33.02	51	21.51	129	33.02	55
21.52	240	21.52	220	33.04	41	21.52	108	33.04	46
21.53	277	21.53	177	33.06	31	21.53	112	33.06	35
21.54	192	21.54	184	33.08	36	21.54	120	33.08	56
21.55	273	21.55	165	33.1	25	21.55	129	33.1	75
21.56	249	21.56	157	33.12	51	21.56	109	33.12	56
21.57	237	21.57	160	33.14	50	21.57	97	33.14	36
21.58	229	21.58	140	33.16	31	21.58	133	33.16	61
21.59	197	21.59	149	33.18	16	21.59	108	33.18	60
21.6	213	21.6	152	33.2	25	21.6	108	33.2	45
21.61	224	21.61	152	33.22	51	21.61	112	33.22	61
21.62	208	21.62	144	33.24	41	21.62	109	33.24	45
21.63	212	21.63	124	33.26	45	21.63	132	33.26	85
21.64	236	21.64	144	33.28	45	21.64	108	33.28	85
21.65	204	21.65	157	33.3	26	21.65	108	33.3	50
21.66	212	21.66	156	33.32	30	21.66	121	33.32	50
21.67	216	21.67	124	33.34	35	21.67	104	33.34	81
21.68	208	21.68	165	33.36	35	21.68	108	33.36	45
21.69	229	21.69	140	33.38	35	21.69	105	33.38	55
21.7	205	21.7	133	33.4	31	21.7	121	33.4	46
21.71	224	21.71	181	33.42	20	21.71	117	33.42	60
21.72	236	21.72	140	33.44	46	21.72	105	33.44	45
21.73	185	21.73	136	33.46	45	21.73	108	33.46	65
21.74	184	21.74	121	33.48	25	21.74	108	33.48	45
21.75	177	21.75	137	33.5	36	21.75	97	33.5	40
21.76	196	21.76	133	33.52	20	21.76	109	33.52	75
21.77	177	21.77	156	33.54	36	21.77	116	33.54	76
21.78	205	21.78	161	33.56	51	21.78	128	33.56	55
21.79	188	21.79	141	33.58	50	21.79	116	33.58	51
21.8	232	21.8	164	33.6	20	21.8	116	33.6	56
21.81	165	21.81	140	33.62	31	21.81	84	33.62	80
21.82	221	21.82	117	33.64	40	21.82	85	33.64	66
21.83	193	21.83	104	33.66	30	21.83	100	33.66	26
21.84	192	21.84	141	33.68	30	21.84	89	33.68	96
21.85	200	21.85	140	33.7	21	21.85	105	33.7	61
21.86	177	21.86	133	33.72	35	21.86	96	33.72	61
21.87	228	21.87	117	33.74	31	21.87	92	33.74	55
21.88	209	21.88	109	33.76	26	21.88	92	33.76	56
21.89	156	21.89	133	33.78	35	21.89	104	33.78	46
21.9	204	21.9	156	33.8	41	21.9	96	33.8	40
21.91	184	21.91	160	33.82	25	21.91	104	33.82	60
21.92	189	21.92	148	33.84	20	21.92	76	33.84	46
21.93	181	21.93	125	33.86	40	21.93	101	33.86	66
21.94	184	21.94	125	33.88	46	21.94	104	33.88	50
21.95	164	21.95	108	33.9	31	21.95	92	33.9	50
21.96	225	21.96	153	33.92	36	21.96	80	33.92	70
21.97	140	21.97	148	33.94	36	21.97	88	33.94	81
21.98	193	21.98	137	33.96	15	21.98	77	33.96	70
21.99	140	21.99	129	33.98	30	21.99	128	33.98	40
22	173	22	124	34	30	22	116	34	65
22.01	160	22.01	120	34.02	45	22.01	113	34.02	70
22.02	172	22.02	117	34.04	36	22.02	96	34.04	81
22.03	157	22.03	132	34.06	46	22.03	129	34.06	71
22.04	165	22.04	124	34.08	20	22.04	121	34.08	45
22.05	173	22.05	153	34.1	30	22.05	88	34.1	55
22.06	153	22.06	97	34.12	36	22.06	128	34.12	31
22.07	157	22.07	136	34.14	46	22.07	72	34.14	71
22.08	176	22.08	149	34.16	30	22.08	108	34.16	65
22.09	137	22.09	113	34.18	51	22.09	97	34.18	80
22.1	173	22.1	116	34.2	21	22.1	84	34.2	66
22.11	177	22.11	144	34.22	35	22.11	76	34.22	60
22.12	172	22.12	128	34.24	20	22.12	92	34.24	56
22.13	148	22.13	125	34.26	60	22.13	96	34.26	66
22.14	157	22.14	136	34.28	45	22.14	109	34.28	66
22.15	148	22.15	136	34.3	30	22.15	96	34.3	66
22.16	188	22.16	129	34.32	36	22.16	77	34.32	71
22.17	157	22.17	149	34.34	31	22.17	112	34.34	91
22.18	172	22.18	124	34.36	50	22.18	92	34.36	66
22.19	181	22.19	129	34.38	21	22.19	88	34.38	50
22.2	165	22.2	128	34.4	45	22.2	84	34.4	50
22.21	157	22.21	153	34.42	36	22.21	85	34.42	61
22.22	160	22.22	121	34.44	25	22.22	93	34.44	70
22.23	173	22.23	117	34.46	41	22.23	96	34.46	86
22.24	137	22.24	149	34.48	16	22.24	96	34.48	60
22.25	145	22.25	132	34.5	36	22.25	92	34.5	71
22.26	152	22.26	129	34.52	21	22.26	101	34.52	46
22.27	165	22.27	104	34.54	40	22.27	101	34.54	76
22.28	172	22.28	105	34.56	30	22.28	85	34.56	66
22.29	185	22.29	128	34.58	46	22.29	85	34.58	50
22.3	145	22.3	108	34.6	35	22.3	72	34.6	50
22.31	140	22.31	113	34.62	36	22.31	85	34.62	66
22.32	161	22.32	96	34.64	41	22.32	96	34.64	55
22.33	164	22.33	125	34.66	40	22.33	76	34.66	51
22.34	136	22.34	144	34.68	31	22.34	85	34.68	70
22.35	149	22.35	153	34.7	25	22.35	81	34.7	70
22.36	152	22.36	136	34.72	15	22.36	89	34.72	70
22.37	185	22.37	121	34.74	35	22.37	85	34.74	56
22.38	153	22.38	105	34.76	31	22.38	93	34.76	61
22.39	149	22.39	108	34.78	31	22.39	104	34.78	60
22.4	168	22.4	141	34.8	50	22.4	89	34.8	65
22.41	168	22.41	113	34.82	25	22.41	85	34.82	46
22.42	172	22.42	97	34.84	30	22.42	93	34.84	65
22.43	180	22.43	96	34.86	31	22.43	101	34.86	50
22.44	121	22.44	136	34.88	41	22.44	100	34.88	50
22.45	168	22.45	96	34.9	31	22.45	69	34.9	65
22.46	136	22.46	101	34.92	45	22.46	85	34.92	90
22.47	140	22.47	124	34.94	36	22.47	105	34.94	86
22.48	165	22.48	105	34.96	41	22.48	117	34.96	71
22.49	188	22.49	116	34.98	35	22.49	89	34.98	51
22.5	141	22.5	113	35	35	22.5	93	35	91
22.51	112	22.51	132	35.02	46	22.51	96	35.02	50
22.52	152	22.52	132	35.04	25	22.52	93	35.04	46
22.53	117	22.53	133	35.06	31	22.53	80	35.06	51
22.54	164	22.54	109	35.08	30	22.54	85	35.08	40
22.55	152	22.55	124	35.1	40	22.55	104	35.1	70
22.56	137	22.56	133	35.12	21	22.56	81	35.12	70
22.57	128	22.57	104	35.14	26	22.57	89	35.14	60
22.58	137	22.58	113	35.16	31	22.58	68	35.16	70
22.59	160	22.59	93	35.18	36	22.59	77	35.18	65
22.6	136	22.6	112	35.2	25	22.6	81	35.2	65
22.61	149	22.61	113	35.22	46	22.61	101	35.22	71
22.62	152	22.62	108	35.24	21	22.62	88	35.24	66
22.63	140	22.63	88	35.26	36	22.63	96	35.26	66
22.64	173	22.64	117	35.28	26	22.64	108	35.28	71
22.65	136	22.65	117	35.3	26	22.65	68	35.3	80
22.66	168	22.66	101	35.32	31	22.66	64	35.32	56
22.67	125	22.67	93	35.34	36	22.67	84	35.34	60
22.68	136	22.68	129	35.36	31	22.68	105	35.36	70
22.69	132	22.69	121	35.38	25	22.69	88	35.38	80
22.7	120	22.7	80	35.4	20	22.7	85	35.4	56
22.71	133	22.71	120	35.42	21	22.71	76	35.42	95
22.72	149	22.72	116	35.44	30	22.72	84	35.44	76
22.73	145	22.73	104	35.46	36	22.73	81	35.46	70
22.74	168	22.74	129	35.48	30	22.74	68	35.48	66
22.75	140	22.75	113	35.5	45	22.75	77	35.5	75
22.76	100	22.76	116	35.52	46	22.76	100	35.52	65
22.77	125	22.77	112	35.54	20	22.77	72	35.54	75
22.78	140	22.78	128	35.56	30	22.78	89	35.56	85
22.79	133	22.79	100	35.58	26	22.79	112	35.58	55
22.8	141	22.8	116	35.6	20	22.8	61	35.6	60
22.81	120	22.81	141	35.62	26	22.81	88	35.62	65
22.82	137	22.82	96	35.64	41	22.82	84	35.64	71
22.83	125	22.83	116	35.66	36	22.83	89	35.66	70
22.84	133	22.84	97	35.68	40	22.84	72	35.68	66
22.85	136	22.85	89	35.7	36	22.85	61	35.7	55
22.86	137	22.86	109	35.72	26	22.86	64	35.72	80
22.87	157	22.87	129	35.74	40	22.87	80	35.74	81
22.88	113	22.88	113	35.76	20	22.88	53	35.76	50
22.89	128	22.89	96	35.78	55	22.89	65	35.78	86
22.9	140	22.9	117	35.8	35	22.9	81	35.8	85
22.91	97	22.91	101	35.82	36	22.91	69	35.82	70
22.92	140	22.92	124	35.84	35	22.92	69	35.84	96
22.93	132	22.93	124	35.86	35	22.93	89	35.86	56
22.94	117	22.94	101	35.88	31	22.94	77	35.88	71
22.95	108	22.95	85	35.9	40	22.95	65	35.9	91
22.96	137	22.96	96	35.92	56	22.96	84	35.92	60
22.97	136	22.97	113	35.94	35	22.97	64	35.94	65
22.98	137	22.98	104	35.96	26	22.98	64	35.96	76
22.99	160	22.99	81	35.98	35	22.99	81	35.98	76
23	141	23	101	36	30	23	45	36	90
23.01	121	23.01	89	36.02	25	23.01	85	36.02	91
23.02	165	23.02	113	36.04	31	23.02	68	36.04	71
23.03	156	23.03	104	36.06	26	23.03	64	36.06	81
23.04	149	23.04	96	36.08	31	23.04	60	36.08	85
23.05	141	23.05	92	36.1	21	23.05	73	36.1	81
23.06	120	23.06	128	36.12	35	23.06	69	36.12	85
23.07	128	23.07	97	36.14	26	23.07	76	36.14	60
23.08	141	23.08	96	36.16	26	23.08	88	36.16	81
23.09	117	23.09	101	36.18	31	23.09	100	36.18	91
23.1	124	23.1	108	36.2	30	23.1	72	36.2	61
23.11	137	23.11	88	36.22	31	23.11	68	36.22	65
23.12	128	23.12	92	36.24	31	23.12	68	36.24	101
23.13	136	23.13	96	36.26	26	23.13	77	36.26	61
23.14	137	23.14	104	36.28	26	23.14	101	36.28	75
23.15	140	23.15	101	36.3	16	23.15	69	36.3	66
23.16	148	23.16	72	36.32	26	23.16	76	36.32	90
23.17	100	23.17	92	36.34	21	23.17	81	36.34	86
23.18	129	23.18	97	36.36	30	23.18	89	36.36	70
23.19	157	23.19	113	36.38	40	23.19	89	36.38	55
23.2	117	23.2	92	36.4	45	23.2	69	36.4	91
23.21	133	23.21	104	36.42	20	23.21	92	36.42	70
23.22	133	23.22	112	36.44	21	23.22	52	36.44	116
23.23	152	23.23	97	36.46	25	23.23	53	36.46	76
23.24	153	23.24	100	36.48	31	23.24	56	36.48	86
23.25	140	23.25	93	36.5	35	23.25	80	36.5	96
23.26	141	23.26	121	36.52	31	23.26	72	36.52	45
23.27	133	23.27	89	36.54	25	23.27	85	36.54	91
23.28	125	23.28	113	36.56	21	23.28	65	36.56	50
23.29	156	23.29	97	36.58	45	23.29	73	36.58	70
23.3	141	23.3	100	36.6	26	23.3	56	36.6	95
23.31	124	23.31	101	36.62	31	23.31	52	36.62	75
23.32	128	23.32	112	36.64	30	23.32	80	36.64	85
23.33	153	23.33	92	36.66	41	23.33	88	36.66	75
23.34	145	23.34	93	36.68	41	23.34	73	36.68	66
23.35	148	23.35	104	36.7	31	23.35	65	36.7	80
23.36	121	23.36	104	36.72	31	23.36	109	36.72	66
23.37	129	23.37	112	36.74	26	23.37	72	36.74	96
23.38	112	23.38	84	36.76	26	23.38	93	36.76	86
23.39	129	23.39	85	36.78	30	23.39	68	36.78	100
23.4	121	23.4	105	36.8	46	23.4	73	36.8	65
23.41	116	23.41	104	36.82	41	23.41	60	36.82	50
23.42	152	23.42	85	36.84	41	23.42	81	36.84	80
23.43	109	23.43	77	36.86	21	23.43	77	36.86	101
23.44	136	23.44	97	36.88	31	23.44	88	36.88	75
23.45	141	23.45	89	36.9	16	23.45	85	36.9	65
23.46	132	23.46	97	36.92	50	23.46	72	36.92	35
23.47	104	23.47	85	36.94	20	23.47	81	36.94	90
23.48	133	23.48	100	36.96	30	23.48	64	36.96	61
23.49	125	23.49	73	36.98	25	23.49	68	36.98	86
23.5	128	23.5	93	37	26	23.5	84	37	71
23.51	104	23.51	73	37.02	31	23.51	81	37.02	91
23.52	101	23.52	73	37.04	26	23.52	77	37.04	86
23.53	133	23.53	77	37.06	41	23.53	76	37.06	80
23.54	104	23.54	104	37.08	36	23.54	64	37.08	76
23.55	120	23.55	96	37.1	31	23.55	56	37.1	81
23.56	116	23.56	109	37.12	40	23.56	69	37.12	70
23.57	145	23.57	93	37.14	26	23.57	72	37.14	65
23.58	137	23.58	93	37.16	25	23.58	72	37.16	60
23.59	133	23.59	112	37.18	36	23.59	68	37.18	55
23.6	149	23.6	93	37.2	31	23.6	60	37.2	85
23.61	128	23.61	104	37.22	30	23.61	61	37.22	90
23.62	105	23.62	101	37.24	26	23.62	52	37.24	66
23.63	133	23.63	109	37.26	31	23.63	64	37.26	71
23.64	157	23.64	105	37.28	40	23.64	60	37.28	75
23.65	148	23.65	65	37.3	16	23.65	72	37.3	61
23.66	140	23.66	85	37.32	26	23.66	85	37.32	95
23.67	113	23.67	113	37.34	30	23.67	80	37.34	70
23.68	117	23.68	116	37.36	15	23.68	80	37.36	75
23.69	137	23.69	68	37.38	26	23.69	64	37.38	80
23.7	116	23.7	100	37.4	25	23.7	73	37.4	91
23.71	112	23.71	113	37.42	41	23.71	72	37.42	50
23.72	120	23.72	113	37.44	35	23.72	72	37.44	56
23.73	136	23.73	93	37.46	41	23.73	64	37.46	85
23.74	120	23.74	85	37.48	31	23.74	44	37.48	70
23.75	124	23.75	96	37.5	36	23.75	61	37.5	81
23.76	108	23.76	116	37.52	35	23.76	49	37.52	76
23.77	117	23.77	81	37.54	35	23.77	72	37.54	86
23.78	140	23.78	88	37.56	25	23.78	48	37.56	65
23.79	113	23.79	80	37.58	36	23.79	24	37.58	71
23.8	117	23.8	84	37.6	31	23.8	56	37.6	56
23.81	137	23.81	80	37.62	40	23.81	64	37.62	101
23.82	149	23.82	88	37.64	25	23.82	92	37.64	66
23.83	112	23.83	69	37.66	41	23.83	76	37.66	61
23.84	113	23.84	101	37.68	40	23.84	89	37.68	95
23.85	132	23.85	69	37.7	36	23.85	68	37.7	71
23.86	137	23.86	104	37.72	35	23.86	77	37.72	86
23.87	149	23.87	72	37.74	26	23.87	56	37.74	86
23.88	136	23.88	73	37.76	46	23.88	64	37.76	66
23.89	109	23.89	97	37.78	26	23.89	60	37.78	86
23.9	144	23.9	73	37.8	21	23.9	81	37.8	70
23.91	96	23.91	112	37.82	36	23.91	80	37.82	60
23.92	100	23.92	108	37.84	36	23.92	72	37.84	61
23.93	116	23.93	125	37.86	30	23.93	65	37.86	45
23.94	120	23.94	112	37.88	41	23.94	57	37.88	105
23.95	124	23.95	80	37.9	21	23.95	64	37.9	101
23.96	129	23.96	76	37.92	25	23.96	60	37.92	71
23.97	113	23.97	77	37.94	21	23.97	61	37.94	75
23.98	136	23.98	105	37.96	35	23.98	85	37.96	75
23.99	117	23.99	113	37.98	26	23.99	92	37.98	101
24	93	24	76	38	40	24	89	38	60
24.01	136	24.01	93	38.02	30	24.01	56	38.02	85
24.02	121	24.02	73	38.04	35	24.02	56	38.04	105
24.03	137	24.03	92	38.06	50	24.03	72	38.06	80
24.04	149	24.04	101	38.08	25	24.04	60	38.08	91
24.05	125	24.05	72	38.1	25	24.05	56	38.1	70
24.06	112	24.06	101	38.12	26	24.06	68	38.12	100
24.07	157	24.07	85	38.14	45	24.07	85	38.14	76
24.08	96	24.08	81	38.16	15	24.08	52	38.16	126
24.09	108	24.09	76	38.18	55	24.09	61	38.18	80
24.1	105	24.1	85	38.2	46	24.1	60	38.2	90
24.11	112	24.11	93	38.22	25	24.11	57	38.22	76
24.12	117	24.12	77	38.24	26	24.12	61	38.24	75
24.13	149	24.13	89	38.26	40	24.13	65	38.26	86
24.14	129	24.14	92	38.28	26	24.14	53	38.28	81
24.15	125	24.15	100	38.3	35	24.15	41	38.3	96
24.16	105	24.16	76	38.32	40	24.16	77	38.32	80
24.17	120	24.17	101	38.34	40	24.17	45	38.34	96
24.18	136	24.18	112	38.36	30	24.18	60	38.36	80
24.19	120	24.19	60	38.38	35	24.19	72	38.38	96
24.2	100	24.2	101	38.4	46	24.2	60	38.4	75
24.21	129	24.21	85	38.42	41	24.21	80	38.42	90
24.22	109	24.22	109	38.44	31	24.22	68	38.44	101
24.23	129	24.23	108	38.46	31	24.23	72	38.46	111
24.24	116	24.24	92	38.48	46	24.24	61	38.48	76
24.25	88	24.25	101	38.5	30	24.25	57	38.5	90
24.26	104	24.26	108	38.52	40	24.26	73	38.52	75
24.27	108	24.27	77	38.54	35	24.27	61	38.54	100
24.28	104	24.28	104	38.56	46	24.28	49	38.56	91
24.29	117	24.29	68	38.58	50	24.29	65	38.58	100
24.3	128	24.3	89	38.6	36	24.3	73	38.6	95
24.31	96	24.31	73	38.62	35	24.31	69	38.62	91
24.32	105	24.32	97	38.64	26	24.32	64	38.64	101
24.33	108	24.33	112	38.66	30	24.33	76	38.66	115
24.34	133	24.34	73	38.68	40	24.34	52	38.68	95
24.35	132	24.35	97	38.7	45	24.35	64	38.7	75
24.36	101	24.36	88	38.72	46	24.36	57	38.72	85
24.37	93	24.37	80	38.74	30	24.37	56	38.74	75
24.38	96	24.38	69	38.76	56	24.38	68	38.76	115
24.39	133	24.39	80	38.78	30	24.39	57	38.78	101
24.4	88	24.4	81	38.8	30	24.4	48	38.8	116
24.41	108	24.41	60	38.82	41	24.41	48	38.82	90
24.42	125	24.42	85	38.84	30	24.42	45	38.84	100
24.43	112	24.43	93	38.86	40	24.43	72	38.86	91
24.44	121	24.44	84	38.88	56	24.44	61	38.88	95
24.45	72	24.45	65	38.9	25	24.45	61	38.9	106
24.46	109	24.46	73	38.92	20	24.46	40	38.92	105
24.47	120	24.47	89	38.94	26	24.47	68	38.94	85
24.48	92	24.48	69	38.96	21	24.48	56	38.96	60
24.49	100	24.49	92	38.98	26	24.49	60	38.98	81
24.5	96	24.5	76	39	35	24.5	44	39	90
24.51	141	24.51	76	39.02	26	24.51	56	39.02	90
24.52	93	24.52	84	39.04	25	24.52	60	39.04	131
24.53	137	24.53	72	39.06	21	24.53	64	39.06	101
24.54	121	24.54	85	39.08	61	24.54	61	39.08	86
24.55	108	24.55	72	39.1	55	24.55	64	39.1	80
24.56	105	24.56	92	39.12	46	24.56	56	39.12	115
24.57	104	24.57	101	39.14	26	24.57	64	39.14	121
24.58	125	24.58	77	39.16	26	24.58	85	39.16	80
24.59	100	24.59	88	39.18	40	24.59	60	39.18	76
24.6	93	24.6	85	39.2	36	24.6	69	39.2	111
24.61	93	24.61	88	39.22	35	24.61	57	39.22	115
24.62	129	24.62	60	39.24	36	24.62	53	39.24	101
24.63	121	24.63	68	39.26	41	24.63	61	39.26	60
24.64	117	24.64	76	39.28	30	24.64	60	39.28	95
24.65	125	24.65	69	39.3	31	24.65	84	39.3	95
24.66	105	24.66	57	39.32	21	24.66	40	39.32	96
24.67	120	24.67	81	39.34	16	24.67	60	39.34	111
24.68	85	24.68	65	39.36	30	24.68	49	39.36	101
24.69	104	24.69	84	39.38	31	24.69	48	39.38	120
24.7	113	24.7	85	39.4	51	24.7	61	39.4	91
24.71	120	24.71	97	39.42	46	24.71	65	39.42	96
24.72	125	24.72	73	39.44	26	24.72	77	39.44	75
24.73	161	24.73	89	39.46	36	24.73	77	39.46	80
24.74	116	24.74	65	39.48	25	24.74	48	39.48	105
24.75	124	24.75	84	39.5	30	24.75	60	39.5	105
24.76	137	24.76	105	39.52	35	24.76	69	39.52	91
24.77	121	24.77	73	39.54	46	24.77	61	39.54	110
24.78	137	24.78	97	39.56	35	24.78	56	39.56	90
24.79	161	24.79	81	39.58	25	24.79	53	39.58	100
24.8	125	24.8	88	39.6	40	24.8	48	39.6	91
24.81	129	24.81	89	39.62	36	24.81	68	39.62	115
24.82	156	24.82	76	39.64	25	24.82	56	39.64	70
24.83	125	24.83	89	39.66	30	24.83	48	39.66	101
24.84	104	24.84	72	39.68	36	24.84	41	39.68	76
24.85	124	24.85	60	39.7	40	24.85	65	39.7	55
24.86	96	24.86	88	39.72	30	24.86	49	39.72	110
24.87	96	24.87	96	39.74	45	24.87	69	39.74	75
24.88	116	24.88	81	39.76	31	24.88	53	39.76	81
24.89	125	24.89	64	39.78	20	24.89	76	39.78	75
24.9	96	24.9	77	39.8	11	24.9	57	39.8	105
24.91	133	24.91	96	39.82	30	24.91	64	39.82	76
24.92	109	24.92	80	39.84	41	24.92	56	39.84	96
24.93	141	24.93	61	39.86	40	24.93	60	39.86	75
24.94	113	24.94	76	39.88	45	24.94	44	39.88	81
24.95	113	24.95	69	39.9	30	24.95	57	39.9	85
24.96	105	24.96	73	39.92	56	24.96	52	39.92	101
24.97	129	24.97	73	39.94	36	24.97	49	39.94	106
24.98	125	24.98	84	39.96	30	24.98	49	39.96	106
24.99	97	24.99	65	39.98	26	24.99	56	39.98	70
25	105	25	77	40	25	25	72	40	101
25.01	120	25.01	72	40.02	25	25.01	61	40.02	86
25.02	100	25.02	81	40.04	41	25.02	53	40.04	85
25.03	112	25.03	69	40.06	31	25.03	60	40.06	56
25.04	76	25.04	88	40.08	41	25.04	68	40.08	96
25.05	124	25.05	96	40.1	35	25.05	40	40.1	100
25.06	100	25.06	80	40.12	40	25.06	72	40.12	106
25.07	124	25.07	81	40.14	10	25.07	41	40.14	96
25.08	108	25.08	81	40.16	25	25.08	61	40.16	86
25.09	97	25.09	69	40.18	35	25.09	68	40.18	90
25.1	121	25.1	72	40.2	56	25.1	45	40.2	70
25.11	121	25.11	69	40.22	16	25.11	61	40.22	70
25.12	117	25.12	77	40.24	30	25.12	60	40.24	76
25.13	112	25.13	80	40.26	31	25.13	64	40.26	76
25.14	136	25.14	77	40.28	26	25.14	53	40.28	70
25.15	104	25.15	56	40.3	46	25.15	61	40.3	86
25.16	113	25.16	93	40.32	31	25.16	68	40.32	76
25.17	116	25.17	68	40.34	25	25.17	40	40.34	55
25.18	116	25.18	80	40.36	31	25.18	65	40.36	65
25.19	124	25.19	76	40.38	30	25.19	53	40.38	90
25.2	92	25.2	68	40.4	25	25.2	64	40.4	71
25.21	101	25.21	101	40.42	46	25.21	48	40.42	75
25.22	129	25.22	61	40.44	15	25.22	68	40.44	75
25.23	100	25.23	65	40.46	15	25.23	52	40.46	90
25.24	129	25.24	76	40.48	35	25.24	56	40.48	65
25.25	165	25.25	80	40.5	45	25.25	60	40.5	86
25.26	117	25.26	69	40.52	36	25.26	60	40.52	81
25.27	100	25.27	72	40.54	31	25.27	56	40.54	56
25.28	153	25.28	93	40.56	40	25.28	53	40.56	85
25.29	113	25.29	81	40.58	36	25.29	53	40.58	86
25.3	100	25.3	108	40.6	31	25.3	57	40.6	75
25.31	132	25.31	52	40.62	26	25.31	48	40.62	96
25.32	113	25.32	81	40.64	21	25.32	68	40.64	70
25.33	145	25.33	68	40.66	25	25.33	48	40.66	80
25.34	116	25.34	72	40.68	31	25.34	53	40.68	65
25.35	125	25.35	69	40.7	41	25.35	64	40.7	76
25.36	109	25.36	68	40.72	31	25.36	24	40.72	66
25.37	112	25.37	112	40.74	26	25.37	65	40.74	95
25.38	145	25.38	81	40.76	35	25.38	57	40.76	65
25.39	140	25.39	80	40.78	25	25.39	57	40.78	70
25.4	97	25.4	108	40.8	20	25.4	44	40.8	56
25.41	116	25.41	80	40.82	46	25.41	45	40.82	81
25.42	140	25.42	73	40.84	30	25.42	48	40.84	80
25.43	121	25.43	76	40.86	26	25.43	60	40.86	75
25.44	137	25.44	81	40.88	30	25.44	44	40.88	85
25.45	141	25.45	73	40.9	20	25.45	65	40.9	50
25.46	129	25.46	48	40.92	46	25.46	44	40.92	85
25.47	120	25.47	85	40.94	35	25.47	41	40.94	75
25.48	121	25.48	73	40.96	40	25.48	52	40.96	80
25.49	120	25.49	80	40.98	36	25.49	57	40.98	80
25.5	125	25.5	73	41	31	25.5	37	41	71
25.51	105	25.51	73	41.02	35	25.51	52	41.02	60
25.52	132	25.52	81	41.04	21	25.52	44	41.04	71
25.53	125	25.53	89	41.06	36	25.53	52	41.06	81
25.54	105	25.54	88	41.08	36	25.54	72	41.08	81
25.55	132	25.55	76	41.1	25	25.55	69	41.1	45
25.56	93	25.56	89	41.12	30	25.56	44	41.12	86
25.57	136	25.57	85	41.14	31	25.57	53	41.14	75
25.58	113	25.58	65	41.16	40	25.58	49	41.16	65
25.59	120	25.59	77	41.18	21	25.59	56	41.18	85
25.6	101	25.6	48	41.2	21	25.6	48	41.2	46
25.61	121	25.61	76	41.22	36	25.61	49	41.22	55
25.62	100	25.62	57	41.24	35	25.62	65	41.24	76
25.63	152	25.63	92	41.26	35	25.63	45	41.26	50
25.64	100	25.64	85	41.28	21	25.64	68	41.28	76
25.65	176	25.65	72	41.3	41	25.65	69	41.3	76
25.66	113	25.66	80	41.32	36	25.66	61	41.32	76
25.67	100	25.67	72	41.34	30	25.67	48	41.34	66
25.68	121	25.68	64	41.36	26	25.68	48	41.36	75
25.69	124	25.69	68	41.38	31	25.69	49	41.38	101
25.7	120	25.7	61	41.4	40	25.7	52	41.4	66
25.71	149	25.71	73	41.42	31	25.71	52	41.42	81
25.72	136	25.72	73	41.44	30	25.72	33	41.44	65
25.73	149	25.73	76	41.46	26	25.73	65	41.46	75
25.74	93	25.74	80	41.48	16	25.74	56	41.48	65
25.75	133	25.75	88	41.5	21	25.75	41	41.5	76
25.76	121	25.76	61	41.52	35	25.76	56	41.52	85
25.77	117	25.77	93	41.54	26	25.77	25	41.54	56
25.78	109	25.78	64	41.56	15	25.78	56	41.56	66
25.79	153	25.79	68	41.58	31	25.79	48	41.58	56
25.8	121	25.8	69	41.6	40	25.8	52	41.6	70
25.81	137	25.81	72	41.62	16	25.81	68	41.62	65
25.82	141	25.82	76	41.64	15	25.82	40	41.64	65
25.83	137	25.83	81	41.66	25	25.83	53	41.66	61
25.84	120	25.84	88	41.68	20	25.84	36	41.68	66
25.85	137	25.85	64	41.7	36	25.85	40	41.7	85
25.86	157	25.86	77	41.72	26	25.86	49	41.72	80
25.87	144	25.87	85	41.74	30	25.87	32	41.74	75
25.88	121	25.88	73	41.76	15	25.88	41	41.76	40
25.89	125	25.89	89	41.78	45	25.89	68	41.78	80
25.9	117	25.9	72	41.8	40	25.9	53	41.8	66
25.91	144	25.91	72	41.82	20	25.91	41	41.82	56
25.92	148	25.92	85	41.84	41	25.92	45	41.84	90
25.93	120	25.93	93	41.86	31	25.93	73	41.86	61
25.94	128	25.94	68	41.88	30	25.94	41	41.88	60
25.95	137	25.95	85	41.9	16	25.95	65	41.9	75
25.96	172	25.96	80	41.92	20	25.96	36	41.92	46
25.97	140	25.97	69	41.94	36	25.97	48	41.94	60
25.98	132	25.98	69	41.96	20	25.98	29	41.96	60
25.99	137	25.99	69	41.98	35	25.99	49	41.98	61
26	168	26	69	42	25	26	48	42	51
26.01	141	26.01	97	42.02	25	26.01	56	42.02	60
26.02	149	26.02	56	42.04	30	26.02	45	42.04	76
26.03	141	26.03	60	42.06	20	26.03	77	42.06	70
26.04	173	26.04	85	42.08	41	26.04	29	42.08	61
26.05	120	26.05	85	42.1	30	26.05	56	42.1	55
26.06	160	26.06	73	42.12	15	26.06	36	42.12	81
26.07	168	26.07	85	42.14	16	26.07	49	42.14	70
26.08	177	26.08	81	42.16	21	26.08	52	42.16	70
26.09	149	26.09	85	42.18	16	26.09	48	42.18	66
26.1	156	26.1	72	42.2	25	26.1	49	42.2	106
26.11	177	26.11	76	42.22	16	26.11	61	42.22	71
26.12	153	26.12	76	42.24	35	26.12	49	42.24	85
26.13	156	26.13	76	42.26	30	26.13	49	42.26	60
26.14	116	26.14	57	42.28	35	26.14	40	42.28	85
26.15	192	26.15	72	42.3	25	26.15	36	42.3	61
26.16	164	26.16	84	42.32	30	26.16	65	42.32	56
26.17	145	26.17	81	42.34	35	26.17	48	42.34	61
26.18	157	26.18	60	42.36	26	26.18	48	42.36	60
26.19	156	26.19	65	42.38	21	26.19	52	42.38	66
26.2	157	26.2	96	42.4	21	26.2	45	42.4	61
26.21	172	26.21	77	42.42	15	26.21	52	42.42	60
26.22	173	26.22	72	42.44	26	26.22	44	42.44	56
26.23	169	26.23	85	42.46	26	26.23	48	42.46	71
26.24	181	26.24	73	42.48	40	26.24	57	42.48	50
26.25	193	26.25	84	42.5	26	26.25	36	42.5	76
26.26	168	26.26	84	42.52	20	26.26	49	42.52	56
26.27	176	26.27	68	42.54	36	26.27	56	42.54	66
26.28	189	26.28	76	42.56	16	26.28	44	42.56	80
26.29	201	26.29	81	42.58	16	26.29	44	42.58	75
26.3	148	26.3	92	42.6	26	26.3	53	42.6	60
26.31	176	26.31	64	42.62	26	26.31	44	42.62	66
26.32	172	26.32	80	42.64	15	26.32	40	42.64	61
26.33	185	26.33	85	42.66	31	26.33	41	42.66	60
26.34	204	26.34	97	42.68	25	26.34	52	42.68	45
26.35	204	26.35	76	42.7	21	26.35	48	42.7	75
26.36	188	26.36	92	42.72	11	26.36	49	42.72	75
26.37	173	26.37	100	42.74	30	26.37	68	42.74	55
26.38	180	26.38	53	42.76	20	26.38	40	42.76	71
26.39	164	26.39	77	42.78	40	26.39	44	42.78	50
26.4	168	26.4	84	42.8	36	26.4	36	42.8	66
26.41	180	26.41	104	42.82	26	26.41	49	42.82	60
26.42	156	26.42	69	42.84	30	26.42	45	42.84	60
26.43	192	26.43	77	42.86	40	26.43	40	42.86	60
26.44	177	26.44	84	42.88	21	26.44	44	42.88	50
26.45	169	26.45	80	42.9	26	26.45	44	42.9	61
26.46	177	26.46	65	42.92	31	26.46	45	42.92	70
26.47	205	26.47	69	42.94	20	26.47	48	42.94	95
26.48	177	26.48	80	42.96	35	26.48	37	42.96	36
26.49	161	26.49	100	42.98	35	26.49	52	42.98	56
26.5	169	26.5	93	43	30	26.5	29	43	50
26.51	192	26.51	96	43.02	26	26.51	60	43.02	76
26.52	173	26.52	64	43.04	25	26.52	49	43.04	50
26.53	221	26.53	81	43.06	20	26.53	49	43.06	85
26.54	205	26.54	101	43.08	45	26.54	44	43.08	70
26.55	177	26.55	89	43.1	31	26.55	37	43.1	80
26.56	192	26.56	89	43.12	25	26.56	49	43.12	51
26.57	165	26.57	57	43.14	26	26.57	32	43.14	91
26.58	197	26.58	104	43.16	21	26.58	52	43.16	36
26.59	176	26.59	72	43.18	25	26.59	61	43.18	66
26.6	172	26.6	76	43.2	26	26.6	44	43.2	45
26.61	177	26.61	72	43.22	35	26.61	61	43.22	45
26.62	180	26.62	73	43.24	20	26.62	53	43.24	60
26.63	197	26.63	68	43.26	15	26.63	57	43.26	65
26.64	177	26.64	93	43.28	21	26.64	57	43.28	65
26.65	177	26.65	109	43.3	26	26.65	45	43.3	56
26.66	156	26.66	76	43.32	26	26.66	21	43.32	85
26.67	201	26.67	88	43.34	26	26.67	56	43.34	60
26.68	169	26.68	89	43.36	30	26.68	29	43.36	61
26.69	232	26.69	92	43.38	21	26.69	37	43.38	60
26.7	197	26.7	57	43.4	30	26.7	25	43.4	56
26.71	185	26.71	73	43.42	20	26.71	40	43.42	61
26.72	181	26.72	57	43.44	31	26.72	65	43.44	61
26.73	193	26.73	81	43.46	35	26.73	53	43.46	40
26.74	156	26.74	73	43.48	30	26.74	41	43.48	46
26.75	216	26.75	64	43.5	36	26.75	49	43.5	56
26.76	201	26.76	76	43.52	30	26.76	44	43.52	70
26.77	181	26.77	76	43.54	35	26.77	40	43.54	60
26.78	233	26.78	93	43.56	30	26.78	40	43.56	70
26.79	204	26.79	72	43.58	31	26.79	41	43.58	71
26.8	196	26.8	76	43.6	26	26.8	36	43.6	41
26.81	188	26.81	84	43.62	26	26.81	41	43.62	61
26.82	217	26.82	61	43.64	21	26.82	52	43.64	46
26.83	145	26.83	52	43.66	25	26.83	57	43.66	65
26.84	200	26.84	76	43.68	26	26.84	49	43.68	61
26.85	176	26.85	72	43.7	26	26.85	37	43.7	45
26.86	237	26.86	81	43.72	25	26.86	48	43.72	66
26.87	204	26.87	112	43.74	26	26.87	21	43.74	51
26.88	185	26.88	73	43.76	20	26.88	41	43.76	70
26.89	225	26.89	68	43.78	30	26.89	53	43.78	71
26.9	213	26.9	97	43.8	30	26.9	41	43.8	55
26.91	193	26.91	73	43.82	21	26.91	40	43.82	61
26.92	208	26.92	76	43.84	20	26.92	36	43.84	75
26.93	209	26.93	65	43.86	36	26.93	40	43.86	60
26.94	148	26.94	73	43.88	31	26.94	41	43.88	40
26.95	177	26.95	85	43.9	20	26.95	40	43.9	71
26.96	213	26.96	65	43.92	20	26.96	40	43.92	60
26.97	188	26.97	76	43.94	25	26.97	48	43.94	35
26.98	201	26.98	69	43.96	31	26.98	44	43.96	56
26.99	209	26.99	85	43.98	35	26.99	57	43.98	46
27	172	27	92	44	26	27	49	44	51
27.01	160	27.01	60	44.02	21	27.01	48	44.02	45
27.02	180	27.02	60	44.04	10	27.02	57	44.04	56
27.03	189	27.03	72	44.06	26	27.03	48	44.06	56
27.04	193	27.04	89	44.08	30	27.04	36	44.08	71
27.05	181	27.05	45	44.1	20	27.05	48	44.1	46
27.06	176	27.06	76	44.12	21	27.06	41	44.12	65
27.07	192	27.07	92	44.14	20	27.07	48	44.14	51
27.08	185	27.08	93	44.16	20	27.08	37	44.16	35
27.09	184	27.09	72	44.18	41	27.09	37	44.18	65
27.1	160	27.1	69	44.2	16	27.1	44	44.2	50
27.11	181	27.11	88	44.22	35	27.11	57	44.22	66
27.12	200	27.12	77	44.24	26	27.12	49	44.24	66
27.13	145	27.13	69	44.26	20	27.13	57	44.26	51
27.14	205	27.14	81	44.28	30	27.14	48	44.28	60
27.15	144	27.15	56	44.3	41	27.15	44	44.3	61
27.16	188	27.16	81	44.32	15	27.16	36	44.32	65
27.17	161	27.17	80	44.34	25	27.17	48	44.34	55
27.18	192	27.18	84	44.36	26	27.18	25	44.36	50
27.19	196	27.19	85	44.38	20	27.19	44	44.38	71
27.2	164	27.2	72	44.4	45	27.2	44	44.4	71
27.21	165	27.21	80	44.42	21	27.21	53	44.42	70
27.22	160	27.22	68	44.44	21	27.22	37	44.44	75
27.23	160	27.23	73	44.46	21	27.23	44	44.46	61
27.24	176	27.24	85	44.48	20	27.24	65	44.48	55
27.25	153	27.25	76	44.5	26	27.25	36	44.5	55
27.26	168	27.26	84	44.52	20	27.26	33	44.52	56
27.27	189	27.27	89	44.54	21	27.27	53	44.54	60
27.28	217	27.28	65	44.56	41	27.28	60	44.56	75
27.29	140	27.29	68	44.58	31	27.29	53	44.58	61
27.3	204	27.3	76	44.6	20	27.3	29	44.6	65
27.31	160	27.31	73	44.62	15	27.31	53	44.62	55
27.32	180	27.32	97	44.64	41	27.32	49	44.64	50
27.33	205	27.33	64	44.66	15	27.33	44	44.66	65
27.34	148	27.34	69	44.68	20	27.34	36	44.68	55
27.35	165	27.35	73	44.7	35	27.35	53	44.7	40
27.36	140	27.36	65	44.72	26	27.36	28	44.72	45
27.37	153	27.37	56	44.74	16	27.37	48	44.74	41
27.38	137	27.38	92	44.76	25	27.38	41	44.76	41
27.39	193	27.39	53	44.78	26	27.39	41	44.78	40
27.4	165	27.4	64	44.8	10	27.4	40	44.8	55
27.41	152	27.41	64	44.82	31	27.41	40	44.82	45
27.42	144	27.42	92	44.84	26	27.42	49	44.84	56
27.43	161	27.43	72	44.86	21	27.43	49	44.86	46
27.44	176	27.44	89	44.88	30	27.44	44	44.88	45
27.45	149	27.45	85	44.9	10	27.45	48	44.9	50
27.46	144	27.46	80	44.92	36	27.46	60	44.92	60
27.47	169	27.47	76	44.94	20	27.47	37	44.94	61
27.48	160	27.48	97	44.96	20	27.48	41	44.96	35
27.49	141	27.49	76	44.98	26	27.49	57	44.98	75
27.5	192	27.5	69	45	21	27.5	45	45	55
27.51	129	27.51	93	45.02	30	27.51	49	45.02	46
27.52	132	27.52	69	45.04	31	27.52	37	45.04	55
27.53	157	27.53	92	45.06	40	27.53	49	45.06	51
27.54	144	27.54	72	45.08	40	27.54	41	45.08	60
27.55	125	27.55	76	45.1	26	27.55	36	45.1	20
27.56	148	27.56	81	45.12	20	27.56	41	45.12	46
27.57	145	27.57	69	45.14	31	27.57	41	45.14	36
27.58	137	27.58	84	45.16	31	27.58	45	45.16	50
27.59	153	27.59	77	45.18	16	27.59	53	45.18	61
27.6	152	27.6	84	45.2	20	27.6	33	45.2	46
27.61	137	27.61	64	45.22	35	27.61	49	45.22	45
27.62	153	27.62	64	45.24	16	27.62	20	45.24	55
27.63	125	27.63	64	45.26	16	27.63	56	45.26	66
27.64	152	27.64	60	45.28	20	27.64	52	45.28	41
27.65	153	27.65	56	45.3	20	27.65	52	45.3	46
27.66	156	27.66	65	45.32	30	27.66	36	45.32	61
27.67	124	27.67	68	45.34	21	27.67	45	45.34	36
27.68	140	27.68	76	45.36	16	27.68	48	45.36	55
27.69	141	27.69	64	45.38	16	27.69	36	45.38	45
27.7	164	27.7	89	45.4	36	27.7	45	45.4	40
27.71	141	27.71	73	45.42	41	27.71	33	45.42	50
27.72	120	27.72	100	45.44	10	27.72	29	45.44	65
27.73	121	27.73	72	45.46	25	27.73	48	45.46	35
27.74	165	27.74	68	45.48	31	27.74	56	45.48	71
27.75	140	27.75	65	45.5	10	27.75	33	45.5	40
27.76	125	27.76	57	45.52	21	27.76	56	45.52	40
27.77	112	27.77	80	45.54	31	27.77	48	45.54	46
27.78	168	27.78	76	45.56	25	27.78	49	45.56	35
27.79	108	27.79	68	45.58	30	27.79	29	45.58	41
27.8	149	27.8	53	45.6	11	27.8	49	45.6	46
27.81	137	27.81	57	45.62	26	27.81	28	45.62	56
27.82	137	27.82	69	45.64	21	27.82	45	45.64	50
27.83	117	27.83	84	45.66	36	27.83	41	45.66	55
27.84	141	27.84	88	45.68	20	27.84	53	45.68	51
27.85	129	27.85	77	45.7	21	27.85	36	45.7	51
27.86	129	27.86	53	45.72	20	27.86	53	45.72	56
27.87	148	27.87	60	45.74	21	27.87	32	45.74	55
27.88	128	27.88	84	45.76	10	27.88	40	45.76	31
27.89	125	27.89	84	45.78	26	27.89	36	45.78	40
27.9	141	27.9	56	45.8	11	27.9	37	45.8	60
27.91	132	27.91	61	45.82	30	27.91	45	45.82	50
27.92	124	27.92	53	45.84	26	27.92	33	45.84	50
27.93	136	27.93	61	45.86	21	27.93	48	45.86	51
27.94	120	27.94	73	45.88	10	27.94	37	45.88	50
27.95	161	27.95	69	45.9	41	27.95	37	45.9	61
27.96	124	27.96	69	45.92	21	27.96	41	45.92	50
27.97	104	27.97	48	45.94	16	27.97	37	45.94	46
27.98	121	27.98	76	45.96	15	27.98	44	45.96	45
27.99	113	27.99	53	45.98	31	27.99	33	45.98	50
28	125	28	69	46	25	28	29	46	46
28.01	124	28.01	72	46.02	31	28.01	41	46.02	60
28.02	125	28.02	76	46.04	31	28.02	41	46.04	41
28.03	96	28.03	61	46.06	20	28.03	40	46.06	36
28.04	128	28.04	73	46.08	31	28.04	37	46.08	41
28.05	121	28.05	64	46.1	35	28.05	33	46.1	55
28.06	117	28.06	57	46.12	25	28.06	49	46.12	60
28.07	113	28.07	56	46.14	41	28.07	41	46.14	65
28.08	116	28.08	61	46.16	16	28.08	37	46.16	51
28.09	141	28.09	60	46.18	20	28.09	20	46.18	65
28.1	113	28.1	77	46.2	25	28.1	24	46.2	36
28.11	116	28.11	57	46.22	20	28.11	37	46.22	51
28.12	100	28.12	69	46.24	31	28.12	53	46.24	61
28.13	104	28.13	85	46.26	21	28.13	37	46.26	45
28.14	92	28.14	68	46.28	16	28.14	32	46.28	55
28.15	148	28.15	57	46.3	15	28.15	53	46.3	66
28.16	144	28.16	73	46.32	26	28.16	41	46.32	36
28.17	89	28.17	60	46.34	20	28.17	32	46.34	46
28.18	101	28.18	57	46.36	16	28.18	49	46.36	51
28.19	113	28.19	53	46.38	31	28.19	57	46.38	40
28.2	104	28.2	56	46.4	26	28.2	41	46.4	55
28.21	93	28.21	61	46.42	20	28.21	48	46.42	56
28.22	132	28.22	69	46.44	21	28.22	41	46.44	51
28.23	109	28.23	69	46.46	25	28.23	45	46.46	45
28.24	120	28.24	44	46.48	16	28.24	36	46.48	61
28.25	116	28.25	61	46.5	20	28.25	44	46.5	71
28.26	117	28.26	73	46.52	11	28.26	44	46.52	50
28.27	100	28.27	68	46.54	26	28.27	41	46.54	40
28.28	137	28.28	65	46.56	10	28.28	45	46.56	70
28.29	112	28.29	73	46.58	20	28.29	36	46.58	41
28.3	112	28.3	85	46.6	25	28.3	36	46.6	50
28.31	101	28.31	61	46.62	6	28.31	37	46.62	35
28.32	120	28.32	80	46.64	35	28.32	37	46.64	40
28.33	109	28.33	44	46.66	20	28.33	25	46.66	40
28.34	121	28.34	76	46.68	16	28.34	49	46.68	60
28.35	120	28.35	81	46.7	21	28.35	57	46.7	40
28.36	113	28.36	57	46.72	21	28.36	48	46.72	80
28.37	117	28.37	40	46.74	21	28.37	40	46.74	56
28.38	108	28.38	65	46.76	20	28.38	56	46.76	46
28.39	112	28.39	68	46.78	36	28.39	52	46.78	61
28.4	109	28.4	61	46.8	20	28.4	36	46.8	40
28.41	89	28.41	65	46.82	10	28.41	29	46.82	45
28.42	124	28.42	45	46.84	25	28.42	45	46.84	45
28.43	89	28.43	73	46.86	20	28.43	41	46.86	60
28.44	97	28.44	65	46.88	36	28.44	20	46.88	46
28.45	125	28.45	56	46.9	15	28.45	40	46.9	56
28.46	113	28.46	61	46.92	20	28.46	45	46.92	40
28.47	113	28.47	60	46.94	21	28.47	53	46.94	45
28.48	113	28.48	73	46.96	20	28.48	20	46.96	30
28.49	105	28.49	72	46.98	15	28.49	36	46.98	51
28.5	101	28.5	53	47	20	28.5	21	47	40
28.51	101	28.51	48	47.02	25	28.51	33	47.02	36
28.52	105	28.52	77	47.04	30	28.52	24	47.04	46
28.53	96	28.53	72	47.06	20	28.53	49	47.06	75
28.54	109	28.54	64	47.08	21	28.54	36	47.08	50
28.55	97	28.55	72	47.1	26	28.55	49	47.1	46
28.56	100	28.56	89	47.12	15	28.56	45	47.12	50
28.57	109	28.57	52	47.14	25	28.57	53	47.14	46
28.58	93	28.58	61	47.16	15	28.58	32	47.16	36
28.59	84	28.59	49	47.18	25	28.59	41	47.18	55
28.6	100	28.6	32	47.2	15	28.6	57	47.2	36
28.61	113	28.61	44	47.22	20	28.61	33	47.22	36
28.62	104	28.62	52	47.24	21	28.62	28	47.24	25
28.63	89	28.63	57	47.26	21	28.63	36	47.26	40
28.64	108	28.64	53	47.28	20	28.64	53	47.28	35
28.65	97	28.65	52	47.3	26	28.65	49	47.3	40
28.66	89	28.66	84	47.32	11	28.66	24	47.32	35
28.67	88	28.67	73	47.34	10	28.67	29	47.34	56
28.68	80	28.68	52	47.36	21	28.68	44	47.36	50
28.69	85	28.69	44	47.38	20	28.69	40	47.38	45
28.7	96	28.7	65	47.4	21	28.7	44	47.4	36
28.71	112	28.71	64	47.42	10	28.71	49	47.42	46
28.72	88	28.72	61	47.44	31	28.72	36	47.44	51
28.73	108	28.73	40	47.46	20	28.73	41	47.46	55
28.74	140	28.74	41	47.48	26	28.74	53	47.48	61
28.75	84	28.75	52	47.5	25	28.75	32	47.5	56
28.76	116	28.76	48	47.52	26	28.76	49	47.52	60
28.77	85	28.77	68	47.54	21	28.77	36	47.54	41
28.78	112	28.78	52	47.56	36	28.78	49	47.56	40
28.79	89	28.79	61	47.58	30	28.79	40	47.58	55
28.8	97	28.8	89	47.6	11	28.8	24	47.6	36
28.81	81	28.81	40	47.62	30	28.81	44	47.62	41
28.82	124	28.82	72	47.64	35	28.82	36	47.64	30
28.83	109	28.83	53	47.66	30	28.83	45	47.66	30
28.84	88	28.84	49	47.68	16	28.84	44	47.68	61
28.85	113	28.85	64	47.7	30	28.85	36	47.7	56
28.86	104	28.86	53	47.72	15	28.86	40	47.72	51
28.87	112	28.87	60	47.74	21	28.87	36	47.74	46
28.88	93	28.88	69	47.76	25	28.88	44	47.76	20
28.89	92	28.89	76	47.78	10	28.89	44	47.78	26
28.9	89	28.9	65	47.8	26	28.9	21	47.8	55
28.91	77	28.91	89	47.82	15	28.91	40	47.82	41
28.92	93	28.92	53	47.84	15	28.92	33	47.84	31
28.93	72	28.93	52	47.86	21	28.93	32	47.86	35
28.94	85	28.94	68	47.88	26	28.94	33	47.88	56
28.95	112	28.95	37	47.9	11	28.95	25	47.9	35
28.96	88	28.96	49	47.92	25	28.96	37	47.92	46
28.97	97	28.97	80	47.94	10	28.97	52	47.94	31
28.98	92	28.98	60	47.96	16	28.98	28	47.96	41
28.99	81	28.99	56	47.98	6	28.99	36	47.98	51
29	97	29	68	48	11	29	44	48	50
29.01	101	29.01	45	48.02	16	29.01	24	48.02	60
29.02	72	29.02	53	48.04	21	29.02	44	48.04	45
29.03	89	29.03	61	48.06	15	29.03	29	48.06	55
29.04	93	29.04	53	48.08	26	29.04	29	48.08	46
29.05	101	29.05	52	48.1	16	29.05	37	48.1	41
29.06	117	29.06	33	48.12	21	29.06	17	48.12	40
29.07	85	29.07	65	48.14	16	29.07	29	48.14	41
29.08	92	29.08	49	48.16	26	29.08	44	48.16	40
29.09	88	29.09	52	48.18	16	29.09	29	48.18	20
29.1	120	29.1	41	48.2	25	29.1	28	48.2	41
29.11	81	29.11	53	48.22	30	29.11	36	48.22	45
29.12	97	29.12	56	48.24	20	29.12	40	48.24	51
29.13	92	29.13	44	48.26	30	29.13	44	48.26	36
29.14	93	29.14	37	48.28	20	29.14	41	48.28	61
29.15	77	29.15	53	48.3	10	29.15	20	48.3	51
29.16	76	29.16	64	48.32	25	29.16	32	48.32	26
29.17	88	29.17	53	48.34	16	29.17	24	48.34	46
29.18	96	29.18	64	48.36	21	29.18	25	48.36	30
29.19	84	29.19	57	48.38	20	29.19	44	48.38	56
29.2	77	29.2	36	48.4	16	29.2	45	48.4	36
29.21	92	29.21	52	48.42	26	29.21	29	48.42	45
29.22	72	29.22	44	48.44	30	29.22	33	48.44	51
29.23	100	29.23	60	48.46	30	29.23	29	48.46	46
29.24	105	29.24	65	48.48	16	29.24	37	48.48	46
29.25	97	29.25	64	48.5	15	29.25	40	48.5	30
29.26	105	29.26	49	48.52	21	29.26	56	48.52	56
29.27	112	29.27	53	48.54	21	29.27	49	48.54	36
29.28	76	29.28	36	48.56	15	29.28	40	48.56	60
29.29	72	29.29	53	48.58	20	29.29	44	48.58	46
29.3	92	29.3	61	48.6	20	29.3	32	48.6	35
29.31	96	29.31	45	48.62	21	29.31	41	48.62	60
29.32	73	29.32	61	48.64	5	29.32	28	48.64	46
29.33	84	29.33	40	48.66	21	29.33	45	48.66	50
29.34	88	29.34	52	48.68	25	29.34	41	48.68	20
29.35	100	29.35	41	48.7	16	29.35	40	48.7	30
29.36	80	29.36	48	48.72	15	29.36	36	48.72	41
29.37	96	29.37	60	48.74	15	29.37	45	48.74	45
29.38	96	29.38	61	48.76	25	29.38	40	48.76	25
29.39	73	29.39	57	48.78	20	29.39	37	48.78	30
29.4	72	29.4	53	48.8	20	29.4	25	48.8	60
29.41	69	29.41	41	48.82	31	29.41	57	48.82	46
29.42	89	29.42	61	48.84	21	29.42	33	48.84	30
29.43	89	29.43	45	48.86	30	29.43	25	48.86	46
29.44	84	29.44	37	48.88	21	29.44	45	48.88	46
29.45	81	29.45	57	48.9	26	29.45	44	48.9	36
29.46	89	29.46	65	48.92	10	29.46	33	48.92	25
29.47	89	29.47	44	48.94	20	29.47	41	48.94	41
29.48	93	29.48	65	48.96	10	29.48	28	48.96	46
29.49	100	29.49	33	48.98	26	29.49	41	48.98	56
29.5	85	29.5	41	49	15	29.5	44	49	25
29.51	61	29.51	61	49.02	25	29.51	33	49.02	31
29.52	92	29.52	44	49.04	15	29.52	49	49.04	30
29.53	81	29.53	65	49.06	21	29.53	33	49.06	35
29.54	77	29.54	57	49.08	20	29.54	28	49.08	46
29.55	76	29.55	52	49.1	16	29.55	28	49.1	26
29.56	76	29.56	45	49.12	16	29.56	41	49.12	56
29.57	73	29.57	61	49.14	21	29.57	40	49.14	21
29.58	60	29.58	37	49.16	25	29.58	28	49.16	55
29.59	80	29.59	57	49.18	5	29.59	36	49.18	41
29.6	81	29.6	49	49.2	21	29.6	40	49.2	30
29.61	100	29.61	56	49.22	11	29.61	40	49.22	51
29.62	88	29.62	68	49.24	15	29.62	36	49.24	46
29.63	60	29.63	60	49.26	26	29.63	32	49.26	41
29.64	88	29.64	60	49.28	20	29.64	52	49.28	71
29.65	105	29.65	44	49.3	16	29.65	36	49.3	66
29.66	96	29.66	64	49.32	20	29.66	37	49.32	35
29.67	80	29.67	53	49.34	21	29.67	48	49.34	55
29.68	84	29.68	56	49.36	16	29.68	40	49.36	20
29.69	88	29.69	45	49.38	25	29.69	49	49.38	61
29.7	88	29.7	48	49.4	15	29.7	24	49.4	26
29.71	89	29.71	61	49.42	21	29.71	29	49.42	46
29.72	112	29.72	56	49.44	21	29.72	45	49.44	45
29.73	60	29.73	60	49.46	30	29.73	33	49.46	45
29.74	84	29.74	68	49.48	21	29.74	24	49.48	45
29.75	84	29.75	44	49.5	15	29.75	53	49.5	30
29.76	85	29.76	49	49.52	11	29.76	37	49.52	46
29.77	76	29.77	64	49.54	30	29.77	36	49.54	35
29.78	77	29.78	48	49.56	15	29.78	49	49.56	51
29.79	77	29.79	36	49.58	15	29.79	36	49.58	31
29.8	96	29.8	32	49.6	11	29.8	48	49.6	35
29.81	100	29.81	36	49.62	15	29.81	32	49.62	40
29.82	69	29.82	53	49.64	25	29.82	45	49.64	35
29.83	105	29.83	49	49.66	15	29.83	29	49.66	25
29.84	68	29.84	52	49.68	10	29.84	41	49.68	30
29.85	85	29.85	44	49.7	16	29.85	44	49.7	31
29.86	64	29.86	56	49.72	25	29.86	45	49.72	45
29.87	88	29.87	44	49.74	11	29.87	41	49.74	30
29.88	84	29.88	40	49.76	21	29.88	37	49.76	30
29.89	77	29.89	45	49.78	25	29.89	21	49.78	45
29.9	85	29.9	44	49.8	25	29.9	40	49.8	55
29.91	81	29.91	36	49.82	11	29.91	25	49.82	46
29.92	80	29.92	45	49.84	16	29.92	24	49.84	35
29.93	104	29.93	45	49.86	25	29.93	41	49.86	25
29.94	104	29.94	53	49.88	21	29.94	45	49.88	35
29.95	84	29.95	53	49.9	11	29.95	40	49.9	50
29.96	64	29.96	56	49.92	26	29.96	32	49.92	20
29.97	93	29.97	76	49.94	16	29.97	24	49.94	36
[truncated: 2,003 more rows]

## Sheet: Fig. 2 B
	Casted PVDF		BUE-PVDF
Temperature (℃)	Current (pA)	Temperature (℃)	Current (pA)
24	0.0045	24	0.0897
24	0.0007	24.3	0.0849
23.9	0.0159	24.4	0.0954
23.9	-0.0013	24.5	0.0827
24	-0.0123	24.8	0.071
23.9	0.0013	24.9	0.0718
24	-0.0083	25.1	0.0579
24	0.0193	25.2	0.0728
24	0.0233	25.4	0.0789
24	0.0113	25.5	0.0639
23.9	0.0134	25.7	0.0718
23.9	0.0189	25.9	0.0753
24.1	0.0093	26.1	0.0667
23.9	0.011	26.2	0.0945
23.9	0.0139	26.4	0.0871
24	0.0073	26.8	0.0995
23.9	0.0203	26.9	0.0959
24	0.0127	27.1	0.0887
23.9	0.001	27.2	0.1125
24	0.0054	27.5	0.1056
24	0.0022	27.6	0.1077
24.1	-0.0002	27.7	0.1078
24.1	0.0035	27.9	0.1061
24.1	0.0216	28	0.1096
23.9	0.0113	28.2	0.1047
24	-0.0024	28.3	0.0915
24.1	0.0046	28.3	0.094
24.1	0.0074	28.6	0.0915
24	0.0036	28.8	0.0854
24.1	0.0017	29	0.0776
24.1	0.0073	29.2	0.0754
24.1	0.0011	29.2	0.064
24.1	-0.0047	29.3	0.0701
24.1	0.0003	29.4	0.0809
24.1	0.0105	29.6	0.1009
24.1	0.0157	29.8	0.1113
24.1	0.0248	29.9	0.1485
24.1	0.0058	30	0.0585
24.1	0.0091	30.1	0.0785
24.2	0.0016	30.3	0.0879
24.2	-0.0019	30.4	0.0808
24.3	0.0044	30.6	0.079
24.3	-0.0046	30.8	0.0477
24.3	-0.022	30.9	0.061
24.3	-0.0162	31	0.0691
24.3	0.0052	31.1	0.0592
24.4	0.0019	31.2	0.0755
24.5	-0.0027	31.4	0.0736
24.5	-0.0086	31.5	0.0512
24.5	0.0113	31.6	0.07
24.5	-0.0062	31.8	0.0635
24.6	0.002	31.9	0.0533
24.6	-0.008	32	0.0709
24.7	-0.0013	32.2	0.0644
24.8	-0.0012	32.3	0.0883
24.8	0.0009	32.4	0.0719
24.9	0.0035	32.5	0.0618
25	0.009	32.6	0.0893
25	0.0148	32.7	0.0818
25.1	0.0166	32.8	0.071
25.2	0.0063	33	0.079
25.3	0.014	33.3	0.0839
25.4	-0.0039	33.3	0.0563
25.5	0.0121	33.4	0.0615
25.6	0.0062	33.6	0.0726
25.7	0.0229	33.8	0.0656
25.8	0.0068	33.8	0.0592
25.9	-0.0022	34	0.0699
26	0.0062	34.1	0.0719
26	0.0015	34.2	0.0472
26.2	0.0007	34.4	0.061
26.4	0.0274	34.5	0.0524
26.5	0.01	34.6	0.0583
26.7	0.0083	34.7	0.0786
26.8	0.0143	34.9	0.048
26.8	0.0051	35	0.0439
26.9	0.01	35.2	0.0548
27.1	0.018	35.2	0.0657
27.1	0.0103	35.5	0.063
27.4	0.0095	35.6	0.081
27.5	0.0058	35.7	0.0677
27.6	0.0238	35.8	0.0647
27.7	0.0055	36.1	0.082
27.8	0.0163	36.1	0.0603
28	0.0244	36.3	0.0514
28.1	0.0244	36.4	0.0632
28.2	0.0205	36.5	0.0623
28.3	0.0312	36.7	0.0622
28.6	0.0218	36.7	0.0655
28.7	0.0114	36.8	0.0615
28.7	0.0315	37	0.0486
28.9	0.0132	37.2	0.0661
29.1	0.025	37.3	0.0449
29.2	0.0304	37.4	0.0549
29.4	0.0312	37.6	0.0566
29.5	0.0223	37.7	0.0465
29.6	0.0268	37.7	0.0425
29.8	0.0149	38	0.0453
29.9	0.0259	38.1	0.0736
30.1	0.04	38.2	0.0633
30.1	0.0163	38.4	0.0764
30.2	0.0243	38.6	0.0549
30.3	0.0158	38.6	0.0568
30.4	0.016	38.7	0.0849
30.7	0.0151	39	0.0646
30.9	0.0092	39	0.0558
30.9	0.0011	39.1	0.0899
31.1	0.0137	39.3	0.0711
31.1	0.0147	39.4	0.0577
31.3	0.0021	39.5	0.0739
31.4	0.0079	39.6	0.0845
31.5	0.0063	39.7	0.0695
31.6	0.0117	39.8	0.0853
31.8	0.0047	40	0.0777
31.9	0.007	40.1	0.0716
32	0.0024	40.2	0.0894
32.1	0.0184	40.4	0.0744
32.2	0.012	40.5	0.037
32.3	0.0001	40.6	0.0798
32.4	0.0189	40.7	0.0826
32.5	0.0092	40.9	0.0734
32.7	0.016	41	0.0606
32.7	0.0197	41.1	0.0483
32.8	0.0179	41.2	0.0551
32.9	0.02	41.3	0.0685
33	0.0372	41.4	0.0448
33.2	0.0243	41.6	0.0398
33.3	0.0386	41.7	0.0339
33.5	0.0273	41.8	0.0583
33.5	0.0237	41.9	0.0341
33.7	0.0166	42.1	0.05
33.7	0.0125	42.2	0.0419
33.9	0.0068	42.3	0.0438
34	0.0353	42.5	0.0641
34.1	0.0391	42.5	0.0475
34.2	0.0253	42.7	0.0542
34.4	0.0159	42.8	0.0701
34.5	0.0169	42.9	0.0563
34.5	0.0069	43	0.0497
34.7	0.0207	43.1	0.0577
34.8	0.0171	43.2	0.0621
34.9	0.0194	43.4	0.0502
35	0.0334	43.5	0.0502
35.1	0.0129	43.6	0.0701
35.2	0.049	43.7	0.053
35.3	0.0243	43.8	0.0651
35.5	0.0378	44	0.0558
35.7	0.0465	44.1	0.0431
35.7	0.0271	44.1	0.0392
35.9	0.0356	44.3	0.0456
35.9	0.0287	44.3	0.0263
36.1	0.0141	44.5	0.0469
36.2	0.0201	44.7	0.0182
36.3	0.0226	44.8	0.0264
36.5	0.0144	45.1	0.0278
36.5	0.0185	45.1	0.0122
36.7	0.0111	45.3	0.0056
36.7	0.0044	45.3	0.044
36.9	0.0021	45.4	0.02
37	0.0062	45.5	0.0344
37.1	0.008	45.7	0.0278
37.3	0.0095	45.7	0.0157
37.4	0.0196	45.8	0.0184
37.4	0.0081	46	0.0404
37.6	0.0021	46	0.0258
37.8	0.0097	46.2	0.0292
37.8	0.008	46.3	0.0243
38	0.0055	46.3	0.0194
38.1	0.0021	46.5	0.0145
38.2	-0.0115	46.6	0.0107
38.4	0.0008	46.7	0.0158
38.5	-0.0067	46.9	0.0035
38.6	0.0079	46.9	0.0073
38.8	0.0154	47.1	0.0091
38.9	0.0124	47.1	-0.0003
39	0.0158	47.3	0.0213
39.1	0.0232	47.4	0.0008
39.2	0.0117	47.5	0.0222
39.3	0.026	47.7	0.0056
39.5	0.0116	47.8	0.0117
39.6	0.0203	47.8	0.0117
39.8	0.0107	48	0.0015
39.7	0.0063	48	-0.0077
40	0.0045	48.2	0.0226
40.1	0.0029	48.3	0.0008
40.3	0.0123	48.4	-0.0026
40.3	0.0124	48.5	-0.0062
40.5	0.0049	48.6	-0.0216
40.7	0.0138	48.7	-0.0316
40.8	-0.0014	48.8	-0.0022
40.9	0.0027	49	-0.0055
40.9	0.0255	49	0.0006
41	0.0367	49.2	0.0078
41.2	0.0041	49.3	0.0118
41.3	0.01	49.4	0.0188
41.5	0.0236	49.5	0.0252
41.6	-0.0058	49.7	-0.0019
41.6	0.0099	49.7	0.0224
41.8	-0.0051	49.9	0.0317
41.9	-0.0056	49.9	0.0241
41.9	-0.0187	50.1	0.0198
42	-0.0193	50.3	0.0294
42.2	-0.015	50.4	0.0144
42.3	-0.009	50.4	-0.0066
42.5	-0.0115	50.5	0.0139
42.6	-0.0187	50.7	0.0108
42.7	-0.0219	50.8	-0.001
42.8	-0.017	50.9	0.0352
43	-0.0215	51	-0.0166
43	-0.0177	51	-0.0341
43.1	-0.0081	51.2	0.002
43.3	-0.0219	51.2	-0.0144
43.3	-0.0255	51.4	-0.0207
43.5	0.0032	51.4	-0.0342
43.5	-0.0198	51.7	-0.0277
43.7	-0.0046	51.8	-0.041
43.8	-0.0193	52	-0.0326
44	-0.0129	52.1	-0.0315
44	-0.0024	52.1	-0.0366
44.2	-0.0116	52.3	-0.023
44.3	-0.0143	52.4	-0.0052
44.3	-0.0121	52.5	-0.0061
44.5	0.003	52.7	0.0183
44.8	-0.0189	52.8	0.0038
44.8	0.0013	52.9	0.0172
44.9	-0.0191	53	-0.0016
45.1	-0.0153	53	-0.0205
45.2	-0.0209	53.1	0.0045
45.4	-0.0129	53.3	-0.0099
45.4	-0.0338	53.4	-0.0117
45.5	-0.0129	53.5	-0.0042
45.6	-0.0196	53.5	-0.0069
45.7	-0.0145	53.7	-0.0199
45.8	-0.0141	53.8	-0.0254
46	-0.0309	53.9	-0.0122
46	-0.0157	54	-0.0161
46.1	-0.0133	54.1	-0.0063
46.2	-0.0191	54.3	-0.0204
46.5	-0.0066	54.2	-0.0635
46.5	-0.002	54.4	-0.0449
46.6	-0.0353	54.4	-0.0561
46.8	-0.0275	54.7	-0.0609
46.9	-0.0196	54.7	-0.0563
47	-0.0253	54.8	-0.0453
47.1	-0.0209	55	-0.0439
47.2	-0.023	55	-0.0458
47.3	-0.0172	55.1	-0.033
47.4	-0.0199	55.2	-0.0459
47.5	-0.0224	55.4	-0.0507
47.7	-0.0326	55.6	-0.0278
47.7	-0.0226	55.5	-0.0471
47.9	-0.029	55.6	-0.0382
48.1	-0.0326	55.7	-0.0637
48.1	-0.0391	55.9	-0.0365
48.2	-0.0132	56	-0.022
48.4	-0.0325	56.1	-0.0456
48.4	-0.0303	56.3	-0.028
48.6	-0.0236	56.3	-0.0363
48.7	-0.0252	56.4	-0.0333
48.7	-0.0243	56.5	-0.0226
48.8	-0.0166	56.6	-0.0283
49	-0.0331	56.8	-0.0425
49.1	-0.0277	56.9	-0.0611
49.3	-0.0282	57	-0.0497
49.4	-0.0293	57.1	-0.0475
49.5	-0.0147	57.2	-0.0633
49.6	-0.0272	57.3	-0.0374
49.8	-0.0021	57.4	-0.0418
49.8	-0.0115	57.4	-0.0353
49.9	-0.0186	57.5	-0.0221
50	-0.0047	57.6	-0.026
50.1	-0.0032	57.8	0.0017
50.2	-0.0218	57.9	-0.0188
50.4	-0.0257	57.9	-0.0287
50.4	-0.0167	58.2	-0.0263
50.6	-0.02	58.2	-0.0209
50.7	-0.0283	58.4	-0.0549
50.8	-0.0282	58.5	-0.0515
50.8	-0.0183	58.6	-0.0581
50.9	-0.0407	58.6	-0.045
51.1	-0.0393	58.8	-0.0771
51.1	-0.0254	58.9	-0.0687
51.3	-0.0293	58.9	-0.0732
51.5	-0.0445	59.1	-0.0727
51.4	-0.0453	59.2	-0.0553
51.6	-0.0432	59.3	-0.049
51.7	-0.0342	59.5	-0.0671
51.8	-0.0398	59.6	-0.0334
51.9	-0.0487	59.6	-0.0421
52.1	-0.0332	59.8	-0.0475
52.1	-0.0215	59.8	-0.0447
52.3	-0.0164	59.9	-0.043
52.3	-0.0378	60	-0.0445
52.5	-0.0475	60.2	-0.0382
52.5	-0.0529	60.3	-0.0455
52.6	-0.0472	60.4	-0.0528
52.8	-0.0314	60.5	-0.0521
52.9	-0.0471	60.5	-0.0621
53	-0.0448	60.7	-0.0433
53.1	-0.045	60.9	-0.0418
53.2	-0.0577	60.9	-0.0462
53.3	-0.054	61.1	-0.0488
53.4	-0.0565	61	-0.0575
53.5	-0.0365	61.2	-0.0537
53.7	-0.0464	61.2	-0.0514
53.8	-0.039	61.3	-0.0503
53.8	-0.0532	61.5	-0.0677
54.1	-0.0527	61.6	-0.059
54.1	-0.0631	61.7	-0.071
54.3	-0.0304	61.8	-0.0873
54.3	-0.056	61.9	-0.0674
54.5	-0.0459	61.9	-0.078
54.6	-0.0584	62.1	-0.0774
54.7	-0.0422	62.1	-0.0802
54.8	-0.0385	62.3	-0.0767
54.9	-0.0375	62.3	-0.0906
55	-0.0305	62.4	-0.084
55.1	-0.0532	62.6	-0.068
55.2	-0.0342	62.7	-0.0791
55.2	-0.0278	62.7	-0.0703
55.5	-0.0372	62.9	-0.0609
55.5	-0.0333	63	-0.0822
55.7	-0.0331	63.1	-0.0859
55.8	-0.0443	63.2	-0.068
55.8	-0.0401	63.3	-0.065
56	-0.0335	63.4	-0.0966
56.1	-0.043	63.5	-0.0765
56.2	-0.0439	63.7	-0.0693
56.3	-0.0401	63.8	-0.06
56.5	-0.0446	63.8	-0.0651
56.5	-0.0462	63.9	-0.07
56.6	-0.0183	64.1	-0.069
56.7	-0.0271	64.1	-0.0509
56.8	-0.0463	64.1	-0.0533
56.9	-0.0291	64.3	-0.0516
57.1	-0.0319	64.4	-0.0445
57.2	-0.0514	64.5	-0.0497
57.3	-0.0481	64.6	-0.0439
57.4	-0.0446	64.8	-0.0307
57.4	-0.0458	64.8	-0.0376
57.6	-0.035	65	-0.0401
57.6	-0.028	65.1	0.0356
57.8	-0.0381	65.1	-0.0327
57.9	-0.0414	65.3	-0.0309
57.9	-0.0353	65.4	-0.047
58.2	-0.017	65.4	-0.0415
58.2	-0.0373	65.5	-0.0371
58.3	-0.0293	65.7	-0.0163
58.4	-0.0194	65.7	-0.0256
58.5	-0.0344	65.8	-0.0213
58.6	-0.0302	66	-0.0323
58.7	-0.0437	66.1	-0.0542
58.8	-0.0243	66.2	-0.0443
58.9	-0.0313	66.2	-0.0425
59.1	-0.0489	66.3	-0.0625
59.1	-0.0089	66.4	-0.0328
59.2	-0.0422	66.7	-0.0391
59.4	-0.0327	66.7	-0.0647
59.4	-0.0377	66.9	-0.0432
59.5	-0.041	67	-0.0376
59.7	-0.0372	67.1	-0.0557
59.7	-0.0445	67.1	-0.0536
59.9	-0.0386	67.3	-0.0412
60	-0.0408	67.3	-0.0607
60	-0.0418	67.5	-0.0263
60.1	-0.038	67.5	-0.0383
60.2	-0.0459	67.6	-0.0394
60.3	-0.0408	67.8	-0.0382
60.5	-0.0344	67.9	-0.032
60.6	-0.0455	68	-0.0412
60.6	-0.0416	68	-0.0197
60.7	-0.0476	68.2	-0.0352
60.9	-0.0473	68.3	-0.0419
61	-0.0302	68.4	-0.0301
61.1	-0.0292	68.5	-0.0202
61.1	-0.0313	68.5	-0.0258
61.2	-0.0274	68.7	-0.0272
61.3	-0.0174	68.8	-0.0368
61.4	-0.0353	68.9	-0.0487
61.6	-0.0364	69	-0.0434
61.6	-0.0148	69.1	-0.0471
61.8	-0.0279	69.2	-0.0537
61.9	-0.0153	69.3	-0.0523
62	-0.0165	69.4	-0.0546
62.1	-0.0158	69.5	-0.0698
62.2	0.0021	69.7	-0.0571
62.3	-0.0125	69.7	-0.0741
62.5	-0.0118	69.8	-0.0993
62.6	-0.0087	69.9	-0.1055
62.7	-0.0059	70	-0.1037
62.7	-0.0188	70.1	-0.1191
62.9	-0.0123	70.2	-0.1126
62.9	-0.0287	70.2	-0.0904
63.1	-0.0275	70.3	-0.103
63.2	-0.0129	70.5	-0.1087
63.3	-0.0151	70.6	-0.0865
63.4	-0.0155	70.7	-0.0862
63.5	-0.0508	70.8	-0.0735
63.6	-0.0311	70.9	-0.0779
63.7	-0.0386	71	-0.0877
63.9	-0.0301	71.2	-0.0759
63.9	-0.043	71.2	-0.092
64.1	-0.0373	71.2	-0.0771
64.2	-0.0651	71.4	-0.09
64.2	-0.0464	71.5	-0.0843
64.3	-0.0568	71.5	-0.0814
64.4	-0.0368	71.7	-0.0707
64.6	-0.041	71.9	-0.0688
64.7	-0.0414	71.9	-0.0717
64.9	-0.0305	72	-0.0804
64.8	-0.0173	72.2	-0.0743
65	-0.0224	72.3	-0.0744
65.1	-0.024	72.3	-0.0661
65.2	-0.0304	72.4	-0.0645
65.4	-0.0336	72.5	-0.088
65.3	-0.0205	72.6	-0.0929
65.5	-0.0415	72.7	-0.0745
65.8	-0.0534	72.9	-0.1015
65.8	-0.0375	73	-0.1126
65.9	-0.0566	73.1	-0.1123
65.9	-0.0353	73.2	-0.1142
66.1	0.0085	73.2	-0.1094
66.2	-0.0226	73.4	-0.122
66.3	0.005	73.5	-0.1439
66.4	-0.013	73.6	-0.1416
66.5	0.0245	73.6	-0.1143
66.6	-0.0041	73.8	-0.1181
66.8	-0.0074	73.8	-0.1186
66.8	-0.0011	74	-0.1094
66.9	0.0024	74.1	-0.1127
67.1	-0.0086	74.1	-0.1007
67.1	-0.0213	74.3	-0.106
67.3	-0.0211	74.4	-0.0855
67.3	-0.0278	74.5	-0.094
67.4	-0.0176	74.6	-0.0859
67.5	-0.0299	74.8	-0.094
67.6	-0.0074	74.9	-0.0855
67.6	-0.0362	75	-0.0906
67.8	-0.0179	75	-0.0809
67.8	-0.0318	75.2	-0.0535
68	-0.0277	75.2	-0.0658
68	-0.0422	75.3	-0.0517
68	-0.0368	75.4	-0.0407
68.1	-0.0323	75.6	-0.0564
68.3	-0.0349	75.6	-0.0891
68.4	-0.0028	75.8	-0.0732
68.5	-0.0196	75.9	-0.1023
68.6	-0.0312	75.9	-0.0923
68.6	-0.0237	76.1	-0.0945
68.7	-0.0264	76.1	-0.1135
68.9	-0.018	76.2	-0.1063
69	-0.0242	76.3	-0.1101
69.1	-0.0214	76.5	-0.1164
69.2	-0.0364	76.5	-0.1297
69.3	-0.0295	76.7	-0.141
69.3	-0.0231	76.8	-0.1671
69.5	-0.0236	76.9	-0.1509
69.5	-0.0335	77	-0.1486
69.7	-0.0333	77.1	-0.154
69.7	-0.03	77.2	-0.1329
69.9	-0.0236	77.3	-0.1253
69.9	-0.0231	77.3	-0.1263
70	-0.0151	77.4	-0.102
70.2	-0.034	77.6	-0.1282
70.3	-0.0227	77.6	-0.1395
70.4	-0.0126	77.7	-0.1214
70.5	0.0005	77.9	-0.1095
70.6	-0.0171	78	-0.1049
70.6	-0.0169	78.1	-0.1114
70.8	-0.0106	78.2	-0.1308
70.9	-0.0054	78.3	-0.1634
71.1	-0.0127	78.4	-0.163
71.2	-0.0216	78.5	-0.1469
71.3	-0.0259	78.6	-0.1749
71.4	-0.0448	78.8	-0.1458
71.5	-0.0242	78.9	-0.1816
71.5	-0.0365	79	-0.1215
71.8	-0.0425	79.1	-0.1277
71.9	-0.0437	79.2	-0.1222
72	-0.0437	79.1	-0.1283
72.1	-0.0483	79.3	-0.1379
72.2	-0.038	79.4	-0.1267
72.3	-0.0247	79.5	-0.1336
72.3	-0.0315	79.6	--
72.5	-0.0244	79.7	-0.1283
72.6	-0.0291	79.8	-0.1309
72.7	-0.0107	79.9	-0.1283
72.9	-0.0314	80	-0.1533
73	-0.0333	80.1	-0.1728
73	-0.0236	80.3	-0.1515
73.1	-0.0386	80.4	-0.152
73.2	-0.0427	80.4	-0.1594
73.5	-0.0528	80.6	-0.2137
73.5	-0.0435	80.6	-0.1873
73.5	-0.0662	80.7	-0.1624
73.6	-0.066	80.8	-0.178
73.8	-0.0591	81	-0.1857
73.9	-0.0679	81.1	-0.1839
74	-0.0499	81.2	-0.1626
74	-0.0357	81.2	-0.1674
74.1	-0.041	81.3	-0.1517
74.2	-0.0439	81.4	-0.1299
74.2	-0.0356	81.5	-0.1542
74.5	0.0063	81.5	-0.1218
74.5	-0.0366	81.7	-0.1316
74.6	-0.0232	81.8	-0.1218
74.7	-0.0316	81.8	-0.1405
74.8	-0.0418	82	-0.1293
75	-0.0343	82.1	-0.1441
75.1	-0.0377	82.2	-0.1397
75.1	-0.0351	82.3	-0.1455
75.2	-0.0342	82.4	-0.1411
75.3	-0.0207	82.5	-0.1491
75.4	-0.0242	82.6	-0.1443
75.5	-0.037	82.7	-0.1351
75.7	-0.0392	82.8	-0.1392
75.8	-0.0247	83	-0.1461
75.8	-0.0305	83	-0.1703
75.9	-0.0139	83.2	-0.1613
76	-0.0573	83.2	-0.1458
76.1	-0.048	83.4	-0.1356
76.3	-0.0656	83.5	-0.1439
76.3	-0.0396	83.5	-0.1547
76.5	-0.0632	83.5	-0.1737
76.5	-0.0689	83.8	-0.176
76.6	-0.0496	83.8	-0.2073
76.7	-0.0673	84	-0.2026
76.9	-0.075	84	-0.22
77	-0.0677	84.1	-0.2254
77.1	-0.0605	84.3	-0.2423
77.1	-0.0529	84.4	-0.2438
77.2	-0.036	84.5	-0.252
77.4	-0.036	84.5	-0.2665
77.4	-0.0532	84.6	-0.267
77.6	-0.0242	84.7	-0.2577
77.7	-0.0339	84.9	-0.2557
77.9	-0.0598	84.9	-0.2528
78.1	-0.0657	85.1	-0.2472
78.1	-0.0658	85.1	-0.2518
78.2	-0.0653	85.2	-0.237
78.3	-0.0677	85.5	-0.2546
78.4	-0.058	85.5	-0.2558
78.5	-0.0843	85.6	-0.2679
78.5	-0.0516	85.7	-0.2903
78.7	-0.0548	85.8	-0.2755
78.8	-0.0681	86	-0.2667
78.9	-0.0728	86	-0.238
79.1	-0.0772	86	-0.2628
79.2	-0.0841	86.2	-0.2475
79.3	-0.0883	86.2	-0.2327
79.3	-0.0722	86.3	-0.249
79.4	-0.0763	86.5	-0.2649
79.5	-0.0897	86.6	-0.2893
79.5	-0.0854	86.7	-0.308
79.6	-0.0802	86.8	-0.255
79.8	-0.0791	87	-0.2552
79.9	-0.0776	86.9	-0.235
80	-0.0859	87	-0.2178
80.2	-0.085	87.2	-0.2249
80.2	-0.0801	87.3	-0.2441
80.3	-0.0832	87.4	-0.2293
80.4	-0.0761	87.5	-0.2317
80.5	-0.0791	87.6	-0.2382
80.6	-0.0604	87.7	-0.2324
80.7	-0.047	87.7	-0.2437
80.8	-0.039	87.9	-0.2291
81	-0.0538	88	-0.2292
81	-0.0461	88.1	-0.2478
81.2	-0.084	88.2	-0.266
81.2	-0.0607	88.2	-0.2536
81.3	-0.0871	88.3	-0.2368
81.5	-0.1045	88.4	-0.2362
81.5	-0.1052	88.6	-0.2453
81.6	-0.1112	88.7	-0.258
81.6	-0.1039	88.6	-0.2502
81.8	-0.0992	88.8	-0.2539
81.9	-0.1089	88.9	-0.2782
81.9	-0.1042	89	-0.2784
82.1	-0.1101	89	-0.2678
82.3	-0.1008	89.2	-0.2406
82.3	-0.1029	89.4	-0.2577
82.4	-0.0993	89.4	-0.2634
82.6	-0.084	89.5	-0.247
82.6	-0.0898	89.6	-0.2586
82.7	-0.0845	89.8	-0.2397
82.9	-0.0805	89.9	-0.2492
82.9	-0.0866	89.9	-0.2283
83.1	-0.0778	90	-0.2353
83.1	-0.0824	90.1	-0.2343
83.3	-0.0858	90.2	-0.2326
83.4	-0.1083	90.4	-0.2351
83.4	-0.0945	90.4	-0.2323
83.6	-0.0908	90.5	-0.2373
83.6	-0.0917	90.6	-0.2319
83.7	-0.0807	90.7	-0.2099
83.8	-0.0913	90.8	-0.2362
83.9	-0.0878	90.9	-0.2331
84	-0.0647	91	-0.2472
84	-0.0875	91.2	-0.264
84.3	-0.0733	91.3	-0.2744
84.3	-0.0822	91.3	-0.2796
84.4	-0.0673	91.5	-0.2823
84.6	-0.0832	91.5	-0.2799
84.7	-0.0941	91.7	-0.2718
84.8	-0.0942	91.8	-0.2856
84.9	-0.096	91.8	-0.2685
85.1	-0.1098	92	-0.2897
85.1	-0.096	92.1	-0.3088
85.2	-0.0961	92.2	-0.3079
85.4	-0.0805	92.2	-0.3055
85.5	-0.0563	92.4	-0.3194
85.6	-0.0541	92.5	-0.3103
85.7	-0.0678	92.6	-0.3094
85.8	-0.0686	92.8	-0.2985
85.9	-0.0756	92.8	-0.2923
86.1	-0.0852	93	-0.2708
86.1	-0.0457	93	-0.2826
86.2	-0.0579	93.1	-0.2864
86.3	-0.0671	93.3	-0.301
86.3	-0.0635	93.3	-0.3091
86.5	-0.0694	93.4	-0.317
86.6	-0.0537	93.5	-0.3095
86.7	-0.0683	93.7	-0.2878
86.8	-0.0613	93.7	-0.2792
86.9	-0.0429	93.9	-0.273
87	-0.0469	94	-0.2941
87	-0.0365	94	-0.3119
87.2	-0.0225	94.1	-0.3286
87.3	-0.0132	94.3	-0.3366
87.4	-0.0033	94.3	-0.3237
87.6	0.0103	94.4	-0.3157
87.6	0.0017	94.5	-0.3687
87.8	0	94.7	-0.3512
87.8	-0.0088	94.8	-0.3657
87.9	0.0015	94.9	-0.3607
88	0.006	95	-0.3718
88.2	-0.0142
88.2	-0.0226
88.3	-0.0155
88.4	-0.0216
88.6	-0.0143
88.7	-0.0252
88.6	-0.0214
88.7	-0.027
88.9	-0.0387
88.9	-0.0329
88.9	-0.0427
89.2	-0.0235
89.3	-0.0126
89.2	-0.0123
89.4	-0.012
89.5	0.0101
89.6	-0.0148
89.7	-0.0325
89.9	-0.0375
89.9	-0.0372
90	-0.036
90.2	-0.0315
90.2	-0.0532
90.3	-0.0593
90.4	-0.0645
90.5	-0.0444
90.6	-0.0673
90.7	-0.0647
90.9	-0.0605
90.9	-0.0683
91	-0.0707
91	-0.0688
91.3	-0.0375
91.5	-0.0246
91.5	-0.0671
91.6	-0.0357
91.8	-0.0315
91.9	-0.0318
92	-0.023
92.1	-0.0093
92.2	-0.0078
92.3	-0.0019
92.3	-0.0221
92.4	-0.0195
92.5	-0.0264
92.7	-0.033
92.7	-0.0469
92.9	-0.0219
92.9	-0.0312
93.1	-0.0019
93.3	-0.0201
93.3	-0.0113
93.4	-0.0317
93.4	-0.0309
93.5	-0.0106
93.7	-0.0088
93.8	-0.0134
93.8	-0.0441
94	-0.0408
94.1	-0.0587
94.2	-0.028
94.3	-0.0275
94.4	-0.0494
94.5	-0.0245
94.6	-0.0098
94.7	-0.0013
94.8	-0.0107
94.9	-0.0423
95	-0.042

## Sheet: Fig. 2 C,D
C		Bottom surface	Upper surface			D		Bottom surface	Upper surface
	Film thickness(μm)	Vsurf (mV)	Vsurf (mV)	ɛr			Film thickness(μm)	Vsurf (mV)	Vsurf (mV)	ɛr
	20	-1889	-1216	18.5141			20	-425	-25.7	2.02
	40	-1730	-1450	16.6943			40	-494	-25.6	2.95
	60	-1718	-1611	11.611			60	-366	-84.3	2.73
	80	-1840	-1544	13.3148			80	-307	-140.6	2.02
	100	-1600	-1302	13.0883			100	-441	-128	2.32
	120	-1914	-1232	13.4506			120	-471	27.6	3.2

## Sheet: Fig. 2 E
PVDF wt%	Permittivity	β fraction
10	18.23	26.2401
11	30.4	25.5231
12	36	24.6396
13	28.1	27.7153
14	18	27.8885

## Sheet: Fig. 2 F,G
F	E (MV/m)	S33 (%)	E (MV/m)	D (μC/cm^2)		G	E (MV/m)	D (μC/cm^2)	E (MV/m)	S33 (%)
	-0.00608	0	-0.00608	-0.00351			0.01262	-0.01432	0.01262	0
	0.15404	0.00361	0.15404	-0.00213			0.05926	-0.01108	0.05926	0.00188
	0.32536	0.00696	0.32536	-0.000723368			0.1269	-0.00769	0.1269	0.0038
	0.51024	0.0105	0.51024	0.000614094			0.18281	-0.00431	0.18281	0.0053
	0.67083	0.0143	0.67083	0.00189			0.24389	-0.000745163	0.24389	0.00698
	0.83454	0.01726	0.83454	0.00329			0.31004	0.00311	0.31004	0.00819
	0.99699	0.02002	0.99699	0.00467			0.3755	0.00672	0.3755	0.00925
	1.17494	0.02193	1.17494	0.0061			0.44293	0.0103	0.44293	0.00999
	1.33884	0.02369	1.33884	0.00751			0.49862	0.01399	0.49862	0.01038
	1.50938	0.02458	1.50938	0.00884			0.54608	0.01787	0.54608	0.01067
	1.66515	0.02492	1.66515	0.01018			0.6261	0.02171	0.6261	0.01036
	1.82201	0.02454	1.82201	0.0117			0.67885	0.02577	0.67885	0.01007
	1.98486	0.02356	1.98486	0.01314			0.74314	0.02957	0.74314	0.00914
	2.15915	0.02132	2.15915	0.01454			0.80917	0.03324	0.80917	0.00836
	2.32626	0.01941	2.32626	0.01601			0.86978	0.0373	0.86978	0.00681
	2.48449	0.01598	2.48449	0.01744			0.94074	0.04146	0.94074	0.00524
	2.6527	0.01228	2.6527	0.0189			0.99994	0.04563	0.99994	0.00419
	2.8098	0.00817	2.8098	0.02046			1.06015	0.0497	1.06015	0.00195
	2.98846	0.00452	2.98846	0.02203			1.12548	0.05388	1.12548	0.00072235
	3.17034	-0.0007026	3.17034	0.02354			1.18763	0.05808	1.18763	-0.00173
	3.31452	-0.00605	3.31452	0.02484			1.23321	0.06209	1.23321	-0.00375
	3.1322	-0.01083	3.1322	0.02427			1.1744	0.06168	1.1744	-0.00561
	2.96151	-0.01587	2.96151	0.02352			1.11464	0.06045	1.11464	-0.00755
	2.8083	-0.02173	2.8083	0.02272			1.03935	0.05887	1.03935	-0.00892
	2.64605	-0.02584	2.64605	0.02185			0.98946	0.05711	0.98946	-0.01104
	2.48286	-0.03005	2.48286	0.02085			0.91564	0.05536	0.91564	-0.01198
	2.30658	-0.03416	2.30658	0.01978			0.85692	0.05339	0.85692	-0.01312
	2.12683	-0.03789	2.12683	0.01887			0.80388	0.05143	0.80388	-0.01352
	1.96213	-0.04127	1.96213	0.01784			0.75034	0.04906	0.75034	-0.01331
	1.79766	-0.04407	1.79766	0.01673			0.6826	0.04641	0.6826	-0.01305
	1.63918	-0.04569	1.63918	0.01563			0.62446	0.04397	0.62446	-0.01188
	1.4622	-0.04681	1.4622	0.01447			0.55007	0.04151	0.55007	-0.0113
	1.29341	-0.04695	1.29341	0.01331			0.4989	0.03892	0.4989	-0.01
	1.12988	-0.04745	1.12988	0.0122			0.42942	0.03612	0.42942	-0.00817
	0.96691	-0.04618	0.96691	0.01111			0.37323	0.03328	0.37323	-0.00637
	0.82637	-0.04444	0.82637	0.00992			0.31473	0.03037	0.31473	-0.00446
	0.64091	-0.0427	0.64091	0.0086			0.23322	0.02745	0.23322	-0.00242
	0.4701	-0.04032	0.4701	0.0074			0.17673	0.02469	0.17673	-0.000189325
	0.30805	-0.03756	0.30805	0.00617			0.12169	0.0216	0.12169	0.00169
	0.14395	-0.03402	0.14395	0.00493			0.05523	0.01835	0.05523	0.00388
	-0.01914	-0.03008	-0.01914	0.00366			-0.00578	0.01502	-0.00578	0.00536
	-0.18446	-0.02609	-0.18446	0.00238			-0.07726	0.01165	-0.07726	0.00723
	-0.351	-0.02216	-0.351	0.00101			-0.13452	0.00812	-0.13452	0.00828
	-0.52772	-0.01808	-0.52772	-0.000422407			-0.19863	0.00491	-0.19863	0.00961
	-0.69461	-0.01466	-0.69461	-0.00179			-0.24389	0.00165	-0.24389	0.01049
	-0.85946	-0.01115	-0.85946	-0.00311			-0.32216	-0.00206	-0.32216	0.01132
	-1.02221	-0.00808	-1.02221	-0.00449			-0.37428	-0.00583	-0.37428	0.01118
	-1.19346	-0.00514	-1.19346	-0.00591			-0.43915	-0.00955	-0.43915	0.01175
	-1.3612	-0.00246	-1.3612	-0.00732			-0.50732	-0.0132	-0.50732	0.01104
	-1.53516	-4.09e-05	-1.53516	-0.00879			-0.56726	-0.01698	-0.56726	0.0101
	-1.69549	0.00109	-1.69549	-0.01017			-0.62943	-0.02069	-0.62943	0.00922
	-1.83382	0.00218	-1.83382	-0.01147			-0.68527	-0.02458	-0.68527	0.00809
	-2.01188	0.00241	-2.01188	-0.01297			-0.75815	-0.02889	-0.75815	0.00632
	-2.1854	0.00148	-2.1854	-0.01446			-0.81557	-0.03287	-0.81557	0.00467
	-2.35064	-2.28e-05	-2.35064	-0.01594			-0.87925	-0.0368	-0.87925	0.00283
	-2.513	-0.00211	-2.513	-0.01738			-0.94776	-0.04084	-0.94776	0.000503138
	-2.67326	-0.00497	-2.67326	-0.01885			-1.00929	-0.04507	-1.00929	-0.00129
	-2.83687	-0.00796	-2.83687	-0.02029			-1.07417	-0.04925	-1.07417	-0.00356
	-3.00263	-0.01091	-3.00263	-0.02183			-1.14109	-0.05358	-1.14109	-0.005
	-3.18993	-0.01451	-3.18993	-0.02344			-1.18776	-0.05778	-1.18776	-0.00712
	-3.34141	-0.01862	-3.34141	-0.02484			-1.24677	-0.0615	-1.24677	-0.00843
	-3.15941	-0.02326	-3.15941	-0.02422			-1.17513	-0.06083	-1.17513	-0.0097
	-2.99357	-0.02689	-2.99357	-0.02347			-1.11901	-0.05974	-1.11901	-0.01055
	-2.8314	-0.03144	-2.8314	-0.02268			-1.06023	-0.05832	-1.06023	-0.0113
	-2.67072	-0.03535	-2.67072	-0.0218			-0.99248	-0.05637	-0.99248	-0.01176
	-2.50389	-0.03842	-2.50389	-0.02092			-0.93421	-0.05465	-0.93421	-0.01171
	-2.32798	-0.04124	-2.32798	-0.01991			-0.86842	-0.05254	-0.86842	-0.01097
	-2.13721	-0.04383	-2.13721	-0.01875			-0.81392	-0.0505	-0.81392	-0.01015
	-1.98655	-0.04597	-1.98655	-0.01776			-0.75029	-0.04856	-0.75029	-0.00894
	-1.83712	-0.04683	-1.83712	-0.01673			-0.6883	-0.04623	-0.6883	-0.00803
	-1.66506	-0.04736	-1.66506	-0.01566			-0.62707	-0.0437	-0.62707	-0.00632
	-1.49234	-0.04657	-1.49234	-0.01451			-0.56291	-0.04112	-0.56291	-0.00481
	-1.31608	-0.04524	-1.31608	-0.01337			-0.49701	-0.0386	-0.49701	-0.00283
	-1.1479	-0.04374	-1.1479	-0.01217			-0.43615	-0.03592	-0.43615	-0.00117
	-0.98847	-0.04008	-0.98847	-0.01102			-0.36954	-0.03323	-0.36954	0.000476938
	-0.83675	-0.03693	-0.83675	-0.0099			-0.31377	-0.0303	-0.31377	0.00181
	-0.67294	-0.03283	-0.67294	-0.0087			-0.24693	-0.02707	-0.24693	0.00342
	-0.49408	-0.02809	-0.49408	-0.00742			-0.17892	-0.02394	-0.17892	0.00482
	-0.33646	-0.0227	-0.33646	-0.00617			-0.11961	-0.02108	-0.11961	0.00623
	-0.17016	-0.01669	-0.17016	-0.00494			-0.05732	-0.01801	-0.05732	0.00679
	-0.01302	-0.01112	-0.01302	-0.00372			-0.0017	-0.01487	-0.0017	0.00752

## Sheet: Fig. 2 H
εr	M33 (10^-18 m^2/V^2)
10.0855	165.28
8.4344	129.254
30.7697	216.444
29.0716	252.122
44.9042	276.533
55.9625	323.839
37.7962	287.013

## Sheet: Fig. 3 C
	Casted PVDF		BUE-PVDF
Frequency(Hz)	εr	Frequency(Hz)	εr
100	3.20658	100	52.948
104.7	3.19473	104.737	52.1982
109.7	3.18216	109.699	51.5728
114.9	3.16976	114.895	50.9355
120.3	3.15801	120.338	50.2765
132	3.13394	132.009	49.1233
144.8	3.11003	144.812	47.9725
166.4	3.07671	166.382	46.3229
200.2	3.03353	200.22	44.1975
252.4	2.98454	252.354	41.8297
348.9	2.91918	348.91	38.6955
529.2	2.84644	529.198	35.083
922.2	2.76081	922.198	30.7076
1933.9	2.66452	1933.89	24.9906
5111.4	2.56133	5111.43	16.9128
17834.3	2.45354	17834.3	8.3212
98849.6	2.31981	98849.6	3.54446
954772	2.07439	954772	3.07336

## Sheet: Fig. 4 A
PVDF-untreated		This work		Ceramic		Polymer		PVDF-irradiated		PVDF-cross-linked		comments
logεr	M33 (10^-18 m^2/V^2)	logεr	M33 (10^-18 m^2/V^2)	logεr	M33 (10^-18 m^2/V^2)	logεr	M33 (10^-18 m^2/V^2)	logεr	M33 (10^-18 m^2/V^2)	logεr	M33 (10^-18 m^2/V^2)
0.95424	0.013	--	--	--	--	--	--	--	--			PVDF
1.07918	0.028	--	--	--	--	--	--	--	--			[P(VDF-TrFE) copolymers 70/30 (spin coated)
--	--	--	--	--	--	--	--	1.75205	2.29			P(VDF-TrFE) 65/35 (electron irradiated)
--	--	--	--	--	--	--	--	1.20412	2.2			PVDF (irradiated)
--	--	--	--	--	--	--	--	1.04139	0.98			P(VDF-TrFE)
--	--	--	--	--	--	--	--	0.90309	3.13			P(VDF-TrFE) 68/32 mol% film irradiated at 105 ℃ with 70 Mrad dose using 1.0 MeV electrons
--	--	--	--	--	--	--	--	1.69897	2.64			P(VDF-TrFE) 50/50
--	--	--	--	--	--	--	--	--	--	1.13033	25	P(VDF-HFP) (poly(vinylidene fluoride-hexafluoropropylene)) 5% copolymers
--	--	--	--	--	--	--	--	--	--	1.17609	46	P(VDF-TrFE) (65/35) with 9% dicumyl peroxide (DCP; Vanderbilt) and 9% coagent trimethallyl isocya-nurate (TMIC; DuPont).
--	--	--	--	--	--	--	--	--	--	1.13033	140	Ice water-quenched PVDF/HFP, 5%
--	--	--	--	--	--	--	--	--	--	1.47712	8	Terpolymer P(VDF–TrFE–CTFE) 65/35/10
--	--	--	--	--	--	--	--	--	--	1.69897	3.11	P(VDF-TrFE-CFE) 65/35/8.6 terpolymers
--	--	--	--	--	--	--	--	--	--	1.60206	3.1	Combined using crosss-linking and irradiation methods
--	--	--	--	--	--	0.53148	0.047	--	--			PVC
--	--	--	--	--	--	1.14613	55.2	--	--			Nylon
--	--	--	--	--	--	0.90309	2	--	--			Polyurethane
--	--	--	--	--	--	1.08279	60					Fluoroelastomer
--	--	--	--	--	--	0.37291	130					SEBS
--	--	--	--	--	--	0.4183	240					MA
--	--	--	--	3.30103	30	--	--					PZT
--	--	--	--	3.54407	22.7	--	--					Bi0.5Na0.5TiO3 -Bi0.5K0.5TiO3 -BaZr0.05Ti0.95O3
--	--	--	--	3.77815	64	--	--					Bi0.5(Na0.82K0.18)0.5TiO3 -xSn
--	--	--	--	3.47712	18	--	--					Bi0.5Na0.5TiO3-BaTiO3-KNbO3
--	--	--	--	3.8451	115	--	--					Pb(In1/2Nb1/2)O3 -Pb(Mg1/3Nb2/3)O3 -PbTiO3
--	--	--	--	3.07918	8.5	--	--					BT-(Li, Ho/Y/Yb)T
--	--	--	--	3.43136	5.7	--	--					(1–z)(Sr0.7Bi0.2)TiO3 – z(Na0.5Bi0.5)TiO3 (z=0.5)
--	--	--	--	3.74036	69	--	--					Pb(Zn1/3Nb2/3)O3
--	--	--	--	3.11394	3.97	--	--					(1-x)BNT-xNN binary lead-free ceramics (x=0.24)
--	--	--	--	3.43136	24	--	--					BZT-0.4BCT
--	--	--	--	3.47712	32	--	--					BZT-0.5BCT
--	--	--	--	3.30103	13	--	--					BZT-0.6BCT
--	--	--	--	3.74036	95	--	--					1at% Fe BZT-0.5BCT
--	--	--	--	3.8451	150	--	--					2at% Fe BZT-0.5BCT
--	--	--	--	2.81023	1.05	--	--					(0.89BNT-0.11BT)-0.25BZT
--	--	--	--	3.45102	17.5	--	--					BNBT7 - xSm (x = 0.006)
--	--	--	--	2.54777	0.32							BNT-BT-KNN: BiT
--	--	--	--	3.30103	10.3							BT-100xST (x=0.2)
--	--	1.0037	165.28	--	--							Our study
--	--	0.92605	129.254	--	--
--	--	1.48812	216.444	--	--
--	--	1.46347	252.122	--	--
--	--	1.65229	276.533	--	--
--	--	1.7479	323.839	--	--
--	--	1.57745	287.013	--	--

## Sheet: Fig. 4 B,C
B	BUE-PVDF		PVDF-cross-linked		P(VDF-TrFE-CTFE)		BT-100xST			C	Stand-PVDF		PZT8		PVDF-ultrasonic		P(VDF-TRFE)		BUE-PVDF
	E (MV/m)	S33 (%)	E (MV/m)	S33 (%)	E (MV/m)	S33 (%)	E (MV/m)	S33 (%)			E (MV/m)	S33 (%)	E (MV/m)	S33 (%)	E (MV/m)	S33 (%)	E (MV/m)	S33 (%)	E (MV/m)	S33 (%)
	0	0	0	0	0.04894	0	0.02134	-0.000261752			0	0	2.56945	0.06203	0	0	0	0	0.85692	0.01848
	1	0.00607	1.01162	0.00958	0.65324	0.00141	0.3701	0.000629178			0.03571	4.33571e-05	2.48818	0.0606	0.625	0.00223	0.625	0.0045	0.75034	0.01867
	1.25	0.00911	2.12611	0.0179	1.14322	0.00375	0.64315	0.00198			0.08929	0.000108393	2.37293	0.0577	1.25	0.00445	1.25	0.0089	0.62446	0.01724
	1.5	0.01214	3.04343	0.02316	1.66586	0.00734	0.87259	0.0035			0.17857	0.000216786	2.25325	0.055	1.875	0.00668	1.875	0.0134	0.4989	0.01536
	1.75	0.01973	3.90073	0.03158	2.17217	0.01491	1.01026	0.00594			0.35714	0.000476929	2.25325	0.055	2.5	0.0089	2.5	0.0178	0.37323	0.01173
	2	0.0258	5.1181	0.05158	2.59681	0.02454	1.13646	0.00903			0.53571	0.000823786	2.19563	0.05377					0.23322	0.00778
	2.25	0.03339			3.07045	0.03383	1.26266	0.01213			0.71429	0.00117	2.138	0.05126					0.12169	0.00367
	2.5	0.05009			3.46243	0.04415	1.3705	0.01465			0.89286	0.00163	2.08407	0.05126					-0.00578	0
	2.75	0.0683			3.80541	0.05379	1.51734	0.01767			1.07143	0.00199	2.00724	0.04856
	3	0.08196			4.16473	0.06411	1.64813	0.0212			1.25	0.00217	1.9341	0.04733
	3.25	0.0941					1.72843	0.02445			1.42857	0.0026	1.87574	0.04526
	3.5	0.10321					1.85693	0.02802			1.60714	0.00282	1.7797	0.04319
	3.75	0.10928					1.98771	0.03135			1.78571	0.00325	1.68366	0.04069
							2.10932	0.03514					1.60609	0.03842
							2.21257	0.03855					1.50266	0.03592
							2.30664	0.04277					1.42952	0.03592
							2.39613	0.04642					1.33644	0.03218
							2.46267	0.04994					1.25222	0.03032
							2.58428	0.05358					1.16356	0.02805
							2.64164	0.05715					1.09412	0.02618
							2.68982	0.05986					1.00547	0.02348
							2.74948	0.06222					0.93602	0.02141
							2.87338	0.06586					0.82077	0.02018
							2.95598	0.07016					0.73951	0.01664
							3.0317	0.07334					0.65898	0.01521
							3.10742	0.07706					0.5622	0.0131
							3.1969	0.08023					0.43144	0.0106
							3.25885	0.08407					0.3354	0.00814
							3.35293	0.08786					0.23862	0.00524
							3.42635	0.09216					0.17361	0.00313
							3.54107	0.09565					0.08865	0.0017
							3.63974	0.09848					0	-0.000170484
							3.70398	0.10142
							3.74758	0.10421
							3.80953	0.10793
							3.88295	0.11126
							3.94031	0.11444

## Sheet: Supplementary Fig. S2
	Mixture		Single
PVDF concentration (wt.%)	εr	PVDF concentration (wt.%)	εr
10	18.23	12	13.6473
11	30.4	13	12.4556
12	36	14	14.9354
13	28.1	15	17.3447
14	18	16	13.3788

[truncated: 9 more sheets: Supplementary Fig. S3 B,C,D, Supplementary Fig. S4, Supplementary Fig. S5, Supplementary Fig. S6, Supplementary Fig. S10, Supplementary Fig. S11 A,B, Supplementary Fig. S12 A, Supplementary Fig. S12 C,D, Supplementary Fig. S13]
